# Supplementary material for: Allometry and phylogenetic divergence: Correspondence or incongruence?
Source: Anat Rec (Hoboken). 2024 Jul 24;308(3):868–91. doi: 10.1002/ar.25544 (PMC11791389; doi:10.1002/ar.25544)
Supplement: Supplementary file 1 — DATA S1: Supporting Information. [file AR-308-868-s001.xls]

## Sheet: Tab S1
	Table S1. Multivariate regressions of shape onto the natural logarithm of CS (lnCS) in adult females. Results are shown for non-negligible regressions (i.e., with P < 0.005, in italics, or, if non-significant - grey background - with Rsq > 5%). Abbreviations in this and other tables: min. N = minimum per species sample size; approxF = F statitics approximation for Wilks' lambda; numDf / denDf = n…
	min. N	genus	species/subspecies	Wilks	approxF	numDf	denDf	P	Rsq	N
	30	Cercopithecus	mitis	0.66274	3.6894	8	58	0.001534	0.056	67
		Chlorocebus	pygerythrus	0.53404	4.5807	8	42	0.0004565	0.072	51
		Macaca	fascicularis	0.48728	23.017	8	175	<2.2e-16	0.146	184
		Papio	anubis	0.42903	7.4859	8	45	2.702e-06	0.091	54
		Piliocolobus	badius	0.57933	3.6306	8	40	0.002924	0.044	49
		Piliocolobus	oustaleti	0.68239	1.5127	8	26	0.201	0.064	35
	20	Cercopithecus	mitis	0.66275	3.6893	8	58	0.001534	0.056	67
		Cercopithecus	nictitans	0.28939	4.2972	8	14	0.008543	0.181	23
		Chlorocebus	pygerythrus	0.53404	4.5806	8	42	0.0004566	0.072	51
		Lophocebus	albigena	0.32229	3.6799	8	14	0.01616	0.17	23
		Macaca	fascicularis	0.48728	23.017	8	175	<2.2e-16	0.146	184
		Mandrillus	leucophaeus	0.18023	6.8226	8	12	0.001744	0.274	21
		Papio	anubis	0.42903	7.486	8	45	2.701e-06	0.091	54
		Piliocolobus	badius	0.57933	3.6306	8	40	0.002924	0.044	49
		Piliocolobus	oustaleti	0.68239	1.5127	8	26	0.201	0.064	35
	10	Allochrocebus	lhoesti	0.24531	2.6919	8	7	0.1048	0.178	16
		Cercocebus	galeritus	0.3831	2.0128	8	10	0.1486	0.051	19
		Cercopithecus	hamlyni	0.13078	3.3233	8	4	0.1305	0.155	13
		Cercopithecus	mitis	0.66276	3.6892	8	58	0.001535	0.056	67
		Cercopithecus	mona	0.49373	0.76905	8	6	0.6444	0.074	15
		Cercopithecus	nictitans	0.28939	4.2972	8	14	0.008542	0.181	23
		Cercopithecus	petaurista	0.41254	1.068	8	6	0.4817	0.076	15
		Chlorocebus	aethiops	0.0022111	112.82	8	2	0.008815	0.145	11
		Chlorocebus	cynosuros	0.36318	2.1919	8	10	0.122	0.146	19
		Chlorocebus	pygerythrus	0.53406	4.5804	8	42	0.0004568	0.072	51
		Chlorocebus	sabaeus	0.029054	8.3546	8	2	0.1112	0.162	11
		Lophocebus	albigena	0.32229	3.6799	8	14	0.01616	0.17	23
		Lophocebus	aterrimus	0.57734	0.91511	8	10	0.5411	0.051	19
		Macaca	arctoides	0.046495	2.5634	8	1	0.4504	0.121	10
		Macaca	assamensis	0.12879	2.5366	8	3	0.2393	0.178	12
		Macaca	cyclopis	0.48122	0.67378	8	5	0.7053	0.073	14
		Macaca	fascicularis	0.48727	23.018	8	175	<2.2e-16	0.146	184
		Macaca	fuscata	0.31823	1.339	8	5	0.3895	0.111	14
		Macaca	leonina	0.12638	0.86404	8	1	0.6866	0.221	10
		Macaca	nemestrina	0.26647	2.0645	8	6	0.1963	0.112	15
		Macaca	nigra	0.14832	2.8711	8	4	0.1617	0.097	13
		Mandrillus	leucophaeus	0.18023	6.8226	8	12	0.001744	0.274	21
		Miopithecus	ogouensis	0.45599	1.0439	8	7	0.484	0.109	16
		Papio	anubis	0.42906	7.485	8	45	2.705e-06	0.091	54
		Papio	cynocephalus	0.01437	17.147	8	2	0.05625	0.307	11
		Papio	kindae	0.13452	1.6084	8	2	0.4389	0.166	11
		Piliocolobus	badius	0.57935	3.6303	8	40	0.002926	0.044	49
		Piliocolobus	oustaleti	0.68238	1.5128	8	26	0.2009	0.064	35
		Piliocolobus	temminckii	0.0014264	175.02	8	2	0.005693	0.135	11
		Piliocolobus	waldroni	0.28018	1.9268	8	6	0.2199	0.072	15
		Theropithecus	gelada	0.22929	2.1008	8	5	0.2147	0.11	14

## Sheet: Tab S2
	Table S2. Non-negligible (see legend of SI Table 1) multivariate regressions of shape onto lnCS in adult males.
	min. N	genus	species/subspecies	Wilks	approxF	numDf	denDf	P	Rsq	N
	30	Cercopithecus	ascanius	0.61008	2.237	8	28	0.05503	0.072	37
		Cercopithecus	diana	0.59569	1.9513	8	23	0.1003	0.052	32
		Cercopithecus	mitis	0.74423	2.9642	8	69	0.006543	0.082	78
		Chlorocebus	pygerythrus	0.58076	5.8652	8	65	1.222e-05	0.074	74
		Macaca	fascicularis	0.49698	34.414	8	272	<2.2e-16	0.115	281
		Papio	anubis	0.50313	14.073	8	114	4.381e-14	0.079	123
		Papio	cynocephalus	0.51757	5.8257	8	50	2.947e-05	0.065	59
		Papio	ursinus	0.41245	6.2323	8	35	5.213e-05	0.135	44
		Piliocolobus	ellioti	0.48987	4.5559	8	35	0.000723	0.122	44
	20	Cercocebus	atys	0.34906	3.2634	8	14	0.02563	0.102	23
		Cercopithecus	ascanius	0.60979	2.2397	8	28	0.05477	0.072	37
		Cercopithecus	diana	0.59562	1.9519	8	23	0.1002	0.052	32
		Cercopithecus	mitis	0.74426	2.9636	8	69	0.006551	0.082	78
		Cercopithecus	neglectus	0.27111	6.0493	8	18	0.0007545	0.084	27
		Cercopithecus	nictitans	0.21693	6.3171	8	14	0.001447	0.154	23
		Cercopithecus	petaurista	0.50576	1.9544	8	16	0.12088	0.052	25
		Chlorocebus	pygerythrus	0.58089	5.8621	8	65	1.23e-05	0.074	74
		Chlorocebus	tantalus	0.55507	1.4027	8	14	0.2769	0.083	23
		Lophocebus	aterrimus	0.67809	0.71211	8	12	0.6781	0.053	21
		Macaca	fascicularis	0.49711	34.395	8	272	<2.2e-16	0.114	281
		Macaca	mulatta	0.53215	1.5385	8	14	0.2297	0.068	23
		Papio	anubis	0.5029	14.086	8	114	4.274e-14	0.079	123
		Papio	cynocephalus	0.51744	5.8286	8	50	2.932e-05	0.064	59
		Papio	ursinus	0.41244	6.2326	8	35	5.211e-05	0.134	44
		Piliocolobus	ellioti	0.48986	4.556	8	35	0.0007228	0.122	44
	10	Allochrocebus	lhoesti	0.56061	0.78376	8	8	0.6307	0.067	17
		Cercocebus	atys	0.34903	3.2639	8	14	0.02562	0.102	23
		Cercocebus	torquatus	0.055658	10.604	8	5	0.009347	0.222	14
		Cercopithecus	ascanius	0.60979	2.2397	8	28	0.05477	0.072	37
		Cercopithecus	diana	0.59563	1.9519	8	23	0.1002	0.052	32
		Cercopithecus	erythrotis	0.0020851	59.825	8	1	0.09968	0.109	10
		Cercopithecus	hamlyni	0.052677	13.488	8	6	0.002591	0.107	15
		Cercopithecus	mitis	0.74425	2.9638	8	69	0.006549	0.082	78
		Cercopithecus	mona	0.3802	2.0378	8	10	0.1445	0.075	19
		Cercopithecus	neglectus	0.27112	6.049	8	18	0.0007547	0.084	27
		Cercopithecus	nictitans	0.21692	6.3175	8	14	0.001446	0.154	23
		Cercopithecus	petaurista	0.50575	1.9545	8	16	0.12086	0.051	25
		Chlorocebus	cynosuros	0.19942	3.0109	8	6	0.09817	0.13	15
		Chlorocebus	pygerythrus	0.58088	5.8624	8	65	1.229e-05	0.074	74
		Chlorocebus	tantalus	0.55507	1.4028	8	14	0.2769	0.083	23
		Colobus	guereza	0.26507	3.1192	8	9	0.05499	0.082	18
		Colobus	polykomos	0.036555	3.2945	8	1	0.4033	0.267	10
		Erythrocebus	patas	0.39731	1.3273	8	7	0.361	0.123	16
		Lophocebus	albigena	0.20938	4.72	8	10	0.01273	0.169	19
		Lophocebus	aterrimus	0.67808	0.71213	8	12	0.6781	0.053	21
		Macaca	arctoides	0.18569	1.0963	8	2	0.5603	0.141	11
		Macaca	assamensis	0.41462	1.7648	8	10	0.1971	0.083	19
		Macaca	fascicularis	0.4971	34.397	8	272	<2.2e-16	0.114	281
		Macaca	fuscata	0.20542	0.96703	8	2	0.6014	0.145	11
		Macaca	mulatta	0.53213	1.5386	8	14	0.2296	0.068	23
		Macaca	nemestrina	0.47559	1.2405	8	9	0.375	0.054	18
		Macaca	nigra	0.44519	0.62311	8	4	0.7365	0.058	13
		Mandrillus	leucophaeus	0.47202	0.83892	8	6	0.6024	0.059	15
		Miopithecus	ogouensis	0.59892	0.16742	8	2	0.9741	0.058	11
		Papio	anubis	0.50292	14.085	8	114	4.284e-14	0.079	123
		Papio	cynocephalus	0.51743	5.8289	8	50	2.931e-05	0.064	59
		Papio	kindae	0.035739	6.7452	8	2	0.1355	0.144	11
		Papio	hamadryas	0.15915	6.6042	8	10	0.003739	0.147	19
		Papio	papio	0.40431	0.5525	8	3	0.7767	0.115	12
		Papio	ursinus	0.41243	6.2328	8	35	5.209e-05	0.134	44
		Piliocolobus	ellioti	0.48987	4.556	8	35	0.0007229	0.122	44
		Piliocolobus	kirkii	0.01646	7.4694	8	1	0.2761	0.12	10
		Piliocolobus	tephrosceles	0.40017	1.4989	8	8	0.2901	0.152	17
		Piliocolobus	tholloni	0.22755	2.9703	8	7	0.08462	0.1	16
		Theropithecus	gelada	0.25661	2.5348	8	7	0.1189	0.126	16

## Sheet: data
identifier			taxon and sex			raw coordinates of landmarks
id	museum*	catalogue_number	lineage	species	sex	x1	y1	x2	y2	x3	y3	x4	y4	x5	y5	x6	y6
K143	BMNH	1938.4.21.2	African_colobines	Colobus angolensis	F	-45.036	-11.745	1.136	-9.943	36.467	-14.448	-29.631	8.741	-20.991	18.071	58.055	9.324
K146	BMNH	1951.36	African_colobines	Colobus angolensis	F	-44.342	-12.604	0.102	-11.497	35.253	-16.393	-28.029	9.867	-20.173	19.121	57.189	11.506
K323	MCZ	22629	African_colobines	Colobus angolensis	F	-45.751	-13.329	-0.494	-10.493	37.052	-15.64	-30.364	10.153	-20.828	18.808	60.386	10.501
K324	MCZ	22356	African_colobines	Colobus angolensis	F	-47.77	-14.059	1.119	-10.728	37.111	-16.336	-31.685	9.555	-21.488	20.926	62.712	10.642
K144	BMNH	1938.4.21.3	African_colobines	Colobus angolensis	M	-51.605	-13.849	-1.048	-12	41.701	-14.727	-34.617	9.986	-24.831	20.796	70.4	9.794
K145	BMNH	72.157	African_colobines	Colobus angolensis	M	-46.754	-12.201	-1.202	-12.749	38.894	-15.655	-31.086	9.636	-20.883	19.723	61.031	11.245
K325	MCZ	22353	African_colobines	Colobus angolensis	M	-49.445	-12.983	1.803	-11.445	39.905	-16.091	-34.036	10.136	-23.985	19.96	65.758	10.423
K326	MCZ	22625	African_colobines	Colobus angolensis	M	-51.344	-14.932	-1.233	-12.536	41.06	-15.704	-32.87	9.943	-22.828	22.674	67.216	10.554
C0208	USNM	452641	African_colobines	Colobus guereza	F	-46	-15.028	1.834	-10.804	35.541	-14.25	-29.106	10.902	-21.406	20.299	59.136	8.881
C0209	USNM	181830	African_colobines	Colobus guereza	F	-44.153	-12.817	1.948	-9.692	34.967	-15.509	-29.849	9.623	-22.061	18.751	59.147	9.644
C0214	USNM	163276	African_colobines	Colobus guereza	F	-46.602	-14.183	0.686	-10.572	37.678	-13.716	-29.764	10.365	-22.581	19.8	60.583	8.306
C0215	USNM	163125	African_colobines	Colobus guereza	F	-45.659	-14.297	-0.255	-10.126	36.166	-15.017	-30.896	10.005	-20.035	19.613	60.679	9.821
C0217	USNM	452636	African_colobines	Colobus guereza	F	-45.045	-12.771	2.079	-11.327	33.374	-15.383	-27.178	9.053	-19.652	19.66	56.422	10.768
C1223	MCZ	21147	African_colobines	Colobus guereza	F	-45.759	-11.385	-0.403	-11.436	35.522	-16.433	-29.876	8.063	-18.783	18.962	59.299	12.229
C1224	MCZ	21153	African_colobines	Colobus guereza	F	-43.69	-13.497	-0.513	-10.587	35.46	-15.446	-29.289	9.709	-18.675	19.455	56.707	10.366
C1225	MCZ	21151	African_colobines	Colobus guereza	F	-46.151	-13.21	-2.187	-10.51	35.28	-13.916	-29.202	8.609	-19.701	18.981	61.96	10.045
C1226	MCZ	22850	African_colobines	Colobus guereza	F	-48.831	-14.587	0.042	-11.248	38.443	-13.756	-29.729	10.278	-21.023	20.205	61.099	9.108
C1717	BMNH	86877	African_colobines	Colobus guereza	F	-43.258	-11.752	0.494	-10.535	34.705	-14.207	-27.855	8.773	-20.167	18.194	56.081	9.526
C1731	BMNH	31470	African_colobines	Colobus guereza	F	-45.613	-12.677	-0.077	-9.867	35.848	-15.097	-30.676	9.136	-22.456	18.599	62.975	9.906
C1732	BMNH	86812	African_colobines	Colobus guereza	F	-42.186	-9.852	0.088	-11.131	33.037	-15.714	-28.221	7.08	-19.154	18.128	56.436	11.489
C1733	BMNH	86816	African_colobines	Colobus guereza	F	-46.934	-13.351	-0.559	-11.302	35.987	-14.779	-29.903	8.685	-20.592	20.462	62	10.285
C2862	RMCA	1215	African_colobines	Colobus guereza	F	-49.802	-12.764	1.358	-12.338	37.613	-16.64	-30.509	9.505	-21.1	20.057	62.439	12.181
C2863	RMCA	742	African_colobines	Colobus guereza	F	-46.542	-12.018	0.085	-11.945	38.394	-15.902	-30.12	9.597	-21.84	19.347	60.023	10.922
C2864	RMCA	8443	African_colobines	Colobus guereza	F	-48.348	-14.013	-0.383	-11.248	37.775	-15.738	-30.642	9.304	-20.945	21.03	62.542	10.665
C2865	RMCA	8418	African_colobines	Colobus guereza	F	-44.153	-11.692	0.252	-9.394	34.218	-13.03	-28.956	7.378	-21.14	18.371	59.78	8.367
C2866	RMCA	8411	African_colobines	Colobus guereza	F	-47.344	-12.281	2.148	-12.287	36.977	-15.788	-29.82	9.073	-19.933	20.191	57.972	11.093
C2868	RMCA	3923	African_colobines	Colobus guereza	F	-43.066	-13.312	0.838	-10.659	33.182	-13.589	-29.294	9.207	-21.025	19.603	59.366	8.749
C2870	RMCA	13239	African_colobines	Colobus guereza	F	-44.484	-14.687	-0.524	-9.713	33.715	-13.027	-29.02	9.391	-19.644	19.628	59.958	8.408
C2871	RMCA	11763	African_colobines	Colobus guereza	F	-47.961	-13.06	0.097	-11.637	38.138	-14.749	-28.761	9.929	-21.067	19.256	59.554	10.26
C0211	USNM	452620	African_colobines	Colobus guereza	M	-49.246	-12.213	2.484	-11.418	37.729	-14.593	-30.675	10.079	-23.6	18.068	63.308	10.076
C0212	USNM	452619	African_colobines	Colobus guereza	M	-52.929	-11.93	0.758	-13.51	43.837	-17.15	-32.506	10.741	-22.693	19.287	63.533	12.562
C0213	USNM	163279	African_colobines	Colobus guereza	M	-49.368	-13.338	-0.759	-12.249	39.404	-16.018	-31.149	9.56	-20.101	20.531	61.973	11.514
C0216	USNM	163262	African_colobines	Colobus guereza	M	-55.061	-15.58	0.072	-14.359	41.833	-18.343	-32.124	12.041	-20.425	22.122	65.705	14.118
C1221	MCZ	21149	African_colobines	Colobus guereza	M	-55.704	-15.242	-0.022	-12.665	41.727	-16.118	-33.708	10.406	-20.731	21.576	68.436	12.043
C1222	MCZ	21148	African_colobines	Colobus guereza	M	-53.713	-14.323	-2.517	-13.471	42.079	-16.486	-33.801	9.48	-19.575	22.103	67.528	12.696
C1709	BMNH	86935	African_colobines	Colobus guereza	M	-49.954	-11.632	0.353	-13.354	39.084	-16.679	-30.955	9.271	-20.401	19.565	61.873	12.828
C1710	BMNH	86916	African_colobines	Colobus guereza	M	-50.77	-12.118	0.737	-11.765	39.951	-15.107	-30.91	8.52	-22.694	20.032	63.685	10.438
C1711	BMNH	86897	African_colobines	Colobus guereza	M	-55.745	-13.755	-0.067	-13.202	41.413	-17.336	-33.11	10.493	-22.504	20.276	70.012	13.524
C1714	BMNH	86872	African_colobines	Colobus guereza	M	-48.302	-12.195	-1.644	-13.277	37.631	-15.575	-29.344	9.019	-19.971	19.878	61.63	12.15
C1718	BMNH	86900	African_colobines	Colobus guereza	M	-50.273	-11.412	1.606	-13.846	39.055	-15.04	-30.227	8.861	-21.153	20.051	60.992	11.387
C1719	BMNH	86871	African_colobines	Colobus guereza	M	-46.439	-12.879	-0.602	-12.808	36.708	-15.945	-28.26	10.001	-20.203	19.901	58.796	11.732
C2858	RMCA	3401	African_colobines	Colobus guereza	M	-54.926	-12.876	0.564	-15.576	39.644	-16.323	-31.865	9.962	-19.773	20.751	66.356	14.062
C2860	RMCA	2800	African_colobines	Colobus guereza	M	-53.689	-11.369	0.305	-13.782	41.039	-16.935	-32.259	8.315	-20.767	20.35	65.371	13.419
C2861	RMCA	2108	African_colobines	Colobus guereza	M	-50.139	-13.168	0.021	-13.561	37.999	-14.964	-31.215	9.717	-21.91	20.667	65.245	11.309
C2867	RMCA	8404	African_colobines	Colobus guereza	M	-51.872	-13.245	-0.241	-12.67	40.438	-16.551	-32.007	8.813	-21.018	21.689	64.701	11.964
C2869	RMCA	3922	African_colobines	Colobus guereza	M	-53.327	-13.87	1.654	-12.486	41.335	-17.156	-33.597	9.899	-22.452	21.685	66.387	11.928
C2872	RMCA	9924	African_colobines	Colobus guereza	M	-56.325	-14.351	-0.883	-12.87	43.393	-16.613	-34.501	9.462	-23.596	22.388	71.913	11.985
C1729	BMNH	6585	African_colobines	Colobus polykomos	F	-45.406	-14.029	-0.819	-9.322	37.138	-13.718	-31.12	8.394	-21.217	20.751	61.424	7.925
C2873	RMCA	81.007M107	African_colobines	Colobus polykomos	F	-44.241	-14.043	-1.031	-10.324	35.343	-14.385	-28.609	10.13	-21.048	19.267	59.586	9.354
C2875	RMCA	81.007M090	African_colobines	Colobus polykomos	F	-45.53	-14.136	-0.989	-9.973	37.437	-13.004	-31.611	9.348	-22.811	20.228	63.504	7.538
C2876	RMCA	81.007M105	African_colobines	Colobus polykomos	F	-46.52	-13.545	-1.369	-10.023	38.968	-14.645	-30.749	9.088	-21.497	20.092	61.167	9.033
C2879	RMCA	81.007M150	African_colobines	Colobus polykomos	F	-44.471	-13.809	-1.252	-9.429	36.761	-14.391	-30.271	8.566	-22.312	20.741	61.543	8.321
C2880	RMCA	81.007M109	African_colobines	Colobus polykomos	F	-45.633	-14.719	0.744	-8.815	36.52	-14.798	-31.686	8.725	-19.884	21.112	59.939	8.495
C2881	RMCA	81.007M123	African_colobines	Colobus polykomos	F	-44.946	-14.661	-1.55	-9.488	38.172	-14.662	-31.879	9.783	-22.645	20.721	62.848	8.307
C2883	RMCA	81.007M139	African_colobines	Colobus polykomos	F	-43.839	-15.744	-0.773	-9.074	36.647	-13.16	-30.058	10.001	-21.128	21.098	59.15	6.879
C2886	RMCA	81.007M146	African_colobines	Colobus polykomos	F	-43.971	-12.946	-0.505	-9.616	35.206	-14.178	-29.929	9.105	-21.942	18.691	61.141	8.944
C1230	MCZ	22625	African_colobines	Colobus polykomos	M	-51.164	-14.841	-1.22	-12.497	40.936	-15.631	-32.719	9.893	-22.716	22.562	66.884	10.514
C1720	BMNH	6583	African_colobines	Colobus polykomos	M	-51.687	-15.688	-1.712	-10.854	40.311	-14.686	-31.259	10.189	-21.696	21.23	66.044	9.809
C1722	BMNH	18261	African_colobines	Colobus polykomos	M	-53.278	-14.698	-3.391	-12.09	43.702	-15.533	-33.213	8.999	-25.279	23.26	71.459	10.062
C2874	RMCA	81.007M108	African_colobines	Colobus polykomos	M	-50.477	-14.183	-0.429	-12.719	41.735	-17.621	-33.906	9.738	-22.343	23.096	65.42	11.689
C2877	RMCA	81.007M091	African_colobines	Colobus polykomos	M	-48.215	-13.962	-1.441	-12.895	39.64	-17.276	-30.525	11.728	-23.087	20.208	63.628	12.198
C2878	RMCA	81.007M088	African_colobines	Colobus polykomos	M	-50.145	-14.723	0.071	-10.718	39.201	-15.434	-31.721	10.157	-22.593	20.675	65.187	10.042
C2882	RMCA	81.007M110	African_colobines	Colobus polykomos	M	-48.875	-12.871	-2.061	-12.28	37.574	-16.381	-29.954	9.255	-19.544	19.613	62.86	12.664
C2884	RMCA	81.007M138	African_colobines	Colobus polykomos	M	-47.602	-10.681	-1.088	-12.232	40.839	-17.132	-31.168	9.12	-21.419	18.649	60.439	12.275
C2885	RMCA	81.007M152	African_colobines	Colobus polykomos	M	-49.058	-15.019	-0.655	-12.236	40.138	-15.406	-33.059	11.013	-24.359	21.859	66.994	9.788
C2887	RMCA	81.007M144	African_colobines	Colobus polykomos	M	-51.785	-14.728	-1.957	-11.778	43.384	-16.404	-32.752	11.151	-22.807	20.767	65.917	10.992
K112	BMNH	56.373	African_colobines	Piliocolobus badius	F	-36.7	-13.266	-1.526	-9.953	28.891	-12.2	-25.138	8.609	-19.827	19.302	54.301	7.508
K116	BMNH	71.2375	African_colobines	Piliocolobus badius	F	-39.97	-15.562	-1.451	-10.049	31.336	-12.293	-27.378	10.344	-19.745	20.155	57.209	7.403
K117	BMNH	71.238	African_colobines	Piliocolobus badius	F	-36.703	-13.85	-0.256	-10.074	29.012	-11.643	-26.652	9.186	-21.011	19.828	55.611	6.553
K118	BMNH	71.2376	African_colobines	Piliocolobus badius	F	-40.497	-14.703	0.209	-11.04	31.093	-11.665	-27.331	9.391	-20.188	21.022	56.715	6.994
K120	BMNH	56.368	African_colobines	Piliocolobus badius	F	-39.813	-15.45	-0.125	-10.197	32.369	-11.954	-27.19	9.903	-21.096	21.492	55.856	6.207
K121	BMNH	4.6.2.2	African_colobines	Piliocolobus badius	F	-42.706	-15.512	-0.474	-10.832	32.802	-10.336	-27.981	9.758	-20.887	20.955	59.247	5.967
K123	BMNH	56.365	African_colobines	Piliocolobus badius	F	-41.355	-16.11	-2.384	-9.722	33.598	-14.824	-28.368	10.908	-19.924	20.71	58.432	9.038
K124	BMNH	36.8.14.1	African_colobines	Piliocolobus badius	F	-40.834	-14.924	-2.04	-10.497	32.57	-12.373	-26.413	10.747	-20.773	19.241	57.49	7.806
K125	BMNH	71.2378	African_colobines	Piliocolobus badius	F	-39.629	-12.278	0.24	-10.578	33.338	-12.761	-27.535	9.24	-23.612	19.143	57.199	7.233
K129	BMNH	71.2379	African_colobines	Piliocolobus badius	F	-38.852	-13.795	-2.162	-10.221	31.381	-14.121	-27.01	9.326	-19.698	19.769	56.341	9.042
K223	MfN	17501	African_colobines	Piliocolobus badius	F	-39.679	-16.05	-2.175	-9.124	30.613	-11.01	-26.424	9.005	-20.209	21.318	57.874	5.861
K224	MfN	18412	African_colobines	Piliocolobus badius	F	-37.986	-15.203	-2.181	-9.182	29.561	-12.66	-26.477	9.738	-19.917	19.784	57.001	7.523
K225	MfN	18409	African_colobines	Piliocolobus badius	F	-40.001	-15.523	-2.948	-10.107	32.42	-13.243	-25.534	10.552	-19.171	20.04	55.234	8.282
K226	MfN	18411	African_colobines	Piliocolobus badius	F	-39.1	-15.168	-3.205	-11.239	32.59	-12.453	-26.951	10.727	-20.412	20.396	57.079	7.736
K228	MfN	5817	African_colobines	Piliocolobus badius	F	-39.722	-14.737	-0.922	-8.78	32.21	-12.538	-28.901	10.23	-20.94	18.795	58.275	7.03
K229	MfN	5093	African_colobines	Piliocolobus badius	F	-40.205	-14.797	-2.346	-9.27	30.058	-11.232	-25.687	8.433	-18.862	19.874	57.042	6.993
K233	SMNK_Karlsruhe	6538	African_colobines	Piliocolobus badius	F	-39.926	-14.841	-2.475	-10.186	32.77	-12.838	-27.447	9.764	-21.16	20.561	58.238	7.54
K236	SMNK_Karlsruhe	6504	African_colobines	Piliocolobus badius	F	-38.217	-15.986	-2.826	-9.013	31.437	-11.509	-26.013	10.432	-19.491	19.81	55.11	6.266
K240	SMNK_Karlsruhe	6517	African_colobines	Piliocolobus badius	F	-41.907	-12.662	-0.864	-11.57	32.449	-13.175	-27.678	8.717	-19.649	19.439	57.648	9.252
K242	SMNK_Karlsruhe	7589	African_colobines	Piliocolobus badius	F	-39.857	-14.011	-2.09	-12.578	33.488	-11.865	-26.428	9.786	-19.969	21.105	54.856	7.563
K243	SMNK_Karlsruhe	6489	African_colobines	Piliocolobus badius	F	-39.788	-16.238	-1.385	-9.496	29.665	-13.771	-26.793	10.361	-18.351	20.454	56.652	8.69
K244	SMNK_Karlsruhe	6500	African_colobines	Piliocolobus badius	F	-38.211	-11.819	-1.642	-10.847	29.908	-13.072	-25.029	9.558	-18.983	16.611	53.957	9.568
K247	SMNK_Karlsruhe	6499	African_colobines	Piliocolobus badius	F	-40.382	-16.374	-2.818	-9.86	33.974	-12.33	-28.283	11.241	-22.186	20.72	59.695	6.603
K248	SMNK_Karlsruhe	6533	African_colobines	Piliocolobus badius	F	-40.177	-14.145	-2.707	-9.764	32.295	-11.571	-26.155	9.545	-20.247	18.755	56.992	7.18
K251	SMNK_Karlsruhe	6522	African_colobines	Piliocolobus badius	F	-38.008	-15.185	-0.816	-9.193	32.054	-12.26	-28.805	11.192	-21.696	19.038	57.271	6.408
K252	SMNK_Karlsruhe	6534	African_colobines	Piliocolobus badius	F	-38.044	-15.891	-1.46	-8.799	30.994	-12.67	-26.783	10.742	-19.497	19.659	54.79	6.959
K253	SMNK_Karlsruhe	7615	African_colobines	Piliocolobus badius	F	-40.293	-15.788	-2.973	-8.729	31.548	-11.164	-26.308	10.034	-20.234	19.225	58.26	6.421
K382	RMCA	83.042M053	African_colobines	Piliocolobus badius	F	-39.01	-14.146	-0.886	-9.48	30.511	-12.314	-26.396	8.671	-20.626	20.205	56.407	7.065
K383	RMCA	83.042M052	African_colobines	Piliocolobus badius	F	-42.924	-14.819	-2.004	-11.261	36.016	-13.183	-29.874	10.942	-20.108	19.892	58.893	8.43
K384	RMCA	83.042M050	African_colobines	Piliocolobus badius	F	-40.557	-16.961	-2.001	-9.322	33.589	-10.928	-28.133	11.102	-20.503	20.682	57.605	5.428
K385	RMCA	83.042M040	African_colobines	Piliocolobus badius	F	-40.398	-14.841	-1.779	-10.744	30.594	-12.023	-28.467	8.753	-19.915	21.261	59.965	7.594
K386	RMCA	83.042M038	African_colobines	Piliocolobus badius	F	-41.696	-18.047	-0.659	-9.925	34.546	-13.241	-28.796	12.717	-21.441	21.676	58.045	6.819
K388	RMCA	83.042M068	African_colobines	Piliocolobus badius	F	-40.927	-14.425	-3.206	-10.686	33.692	-12.708	-27.708	9.412	-18.916	20.206	57.066	8.201
K389	RMCA	83.042M062	African_colobines	Piliocolobus badius	F	-40.84	-14.162	-1.977	-10.2	33.714	-11.633	-27.68	9.705	-22.524	19.674	59.307	6.617
K391	RMCA	83.042M056	African_colobines	Piliocolobus badius	F	-39.49	-14.175	-2.071	-9.71	32.824	-14.104	-27.874	8.801	-19.89	20.868	56.501	8.321
N288	RMCA	34819	African_colobines	Piliocolobus badius	F	-41.888	-14.178	-2.07	-11.598	35.879	-13.029	-30.079	10.084	-23.821	21.173	61.978	7.548
N289	RMCA	34958	African_colobines	Piliocolobus badius	F	-41.56	-15.285	-0.653	-7.801	32.951	-11.969	-26.04	9.383	-19.962	19.405	55.264	6.267
N290	RMCA	34959	African_colobines	Piliocolobus badius	F	-40.767	-16.275	-2.724	-9.968	30.938	-11.468	-25.418	9.789	-18.731	20.836	56.702	7.086
N291	RMCA	34812	African_colobines	Piliocolobus badius	F	-40.354	-14.907	-1.284	-9.869	32.909	-12.4	-27.62	10.656	-21.44	19.351	57.79	7.169
N296	RMCA	34818	African_colobines	Piliocolobus badius	F	-39.003	-14.766	-0.96	-8.709	30.655	-11.683	-25.987	9.687	-20.512	18.99	55.808	6.48
N298	RMCA	28839	African_colobines	Piliocolobus badius	F	-39.123	-14.198	0.544	-10.153	31.459	-12.99	-26.367	10.491	-21.716	19.385	55.204	7.465
N299	RMCA	31494	African_colobines	Piliocolobus badius	F	-38.041	-14.604	-0.509	-8.095	30.604	-13.628	-26.865	9.889	-19.874	18.808	54.684	7.63
N300	RMCA	34811	African_colobines	Piliocolobus badius	F	-42.235	-15.447	-1.493	-9.856	33.74	-12.208	-27.705	10.271	-20.906	20.124	58.599	7.116
N304	RMCA	77048M10	African_colobines	Piliocolobus badius	F	-39.095	-12.816	-0.804	-10.221	32.487	-13.297	-26.389	9.516	-21.938	18.833	55.739	7.986
N305	RMCA	77048M12	African_colobines	Piliocolobus badius	F	-38.83	-13.401	-1.575	-10.422	33.573	-14.026	-27.485	9.878	-21.458	19.678	55.774	8.293
N306	RMCA	77048M13	African_colobines	Piliocolobus badius	F	-39.312	-13.266	0.092	-9.364	30.332	-11.983	-26.868	9.058	-20.71	18.335	56.466	7.22
N308	RMCA	77048M15	African_colobines	Piliocolobus badius	F	-40.311	-15.937	-1.559	-9.251	31.173	-13.595	-27.385	10.495	-20.264	20.148	58.346	8.139
N309	RMCA	77048M4	African_colobines	Piliocolobus badius	F	-38.101	-17.6	-0.848	-8.163	29.414	-12.717	-25.458	10.95	-19.724	21.098	54.717	6.432
N310	RMCA	77048M5	African_colobines	Piliocolobus badius	F	-38.732	-15.663	-3.029	-8.704	30.007	-11.869	-26.682	9.775	-19.654	19.453	58.09	7.006
K119	BMNH	56.369	African_colobines	Piliocolobus badius	M	-42.462	-15.914	-0.963	-10.967	33.424	-15.128	-27.211	11.427	-21.047	20.998	58.259	9.585
K122	BMNH	11.11.3.1	African_colobines	Piliocolobus badius	M	-43.093	-15.354	0.014	-10.285	32.683	-11.404	-28.674	8.653	-20.901	22.004	59.971	6.385
K127	BMNH	50.1865	African_colobines	Piliocolobus badius	M	-43.199	-16.351	-0.736	-11.188	32.871	-14.983	-28.626	10.196	-19.652	22.794	59.342	9.532
K128	BMNH	1950.19	African_colobines	Piliocolobus badius	M	-46.068	-17.977	-3.257	-10.701	35.42	-13.885	-28.687	10.678	-21.359	23.392	63.952	8.493
K227	MfN	18408	African_colobines	Piliocolobus badius	M	-39.824	-14.831	-3.413	-11.572	33.23	-14.683	-27.565	11.198	-19.519	19.955	57.091	9.934
K234	SMNK_Karlsruhe	6139	African_colobines	Piliocolobus badius	M	-43.376	-15.442	-2.306	-10.701	33.808	-12.175	-28.103	9.834	-19.836	20.657	59.812	7.828
K235	SMNK_Karlsruhe	7714	African_colobines	Piliocolobus badius	M	-43.629	-16.105	-2.898	-10.262	33.641	-11.613	-25.908	10.25	-21.397	20.602	60.19	7.129
K238	SMNK_Karlsruhe	5862	African_colobines	Piliocolobus badius	M	-45.01	-16.705	-2.334	-11.158	36.683	-15.635	-29.522	11.012	-21.49	22.883	61.673	9.603
K239	SMNK_Karlsruhe	6144	African_colobines	Piliocolobus badius	M	-43.124	-13.891	-2.587	-12.429	34.604	-16.051	-28.88	10.494	-20.717	20.393	60.705	11.484
K245	SMNK_Karlsruhe	7707	African_colobines	Piliocolobus badius	M	-43.618	-17.536	-3.041	-11.049	33.543	-13.095	-27.003	11.064	-18.877	22.146	58.996	8.47
K246	SMNK_Karlsruhe	6138	African_colobines	Piliocolobus badius	M	-41.759	-14.21	-2.974	-12.385	32.175	-14.081	-26.037	10.182	-18.654	19.985	57.249	10.509
K249	SMNK_Karlsruhe	7710	African_colobines	Piliocolobus badius	M	-42.848	-13.878	-2.088	-11.363	34.617	-15.036	-28.918	9.22	-20.382	21.062	59.618	9.996
K250	SMNK_Karlsruhe	6140	African_colobines	Piliocolobus badius	M	-42.922	-15.393	-1.453	-10.997	33.764	-13.284	-27.956	9.6	-20.163	21.827	58.73	8.247
K254	SMNK_Karlsruhe	5861	African_colobines	Piliocolobus badius	M	-46.294	-16.612	-2.513	-12.519	37.165	-15.71	-30.272	12.333	-20.434	21.645	62.348	10.863
K377	RMCA	83.042M028	African_colobines	Piliocolobus badius	M	-42.361	-14.73	-2.191	-11.899	33.545	-14.009	-28.419	10.009	-20.501	21.223	59.927	9.406
K378	RMCA	83.042M024	African_colobines	Piliocolobus badius	M	-43.049	-14.529	-0.354	-11.119	32.228	-13.912	-28.594	9.906	-21.565	20.446	61.334	9.209
K379	RMCA	83.042M020	African_colobines	Piliocolobus badius	M	-42.835	-15.934	-2.991	-12.404	32.612	-14.947	-27.855	10.8	-20.779	22.045	61.848	10.44
K380	RMCA	83.042M015	African_colobines	Piliocolobus badius	M	-44.899	-15.822	-3.274	-12.506	32.823	-15.011	-27.126	10.533	-20.296	21.657	62.772	11.148
K381	RMCA	83.042M006	African_colobines	Piliocolobus badius	M	-40.524	-14.716	-1.262	-10.415	30.604	-12.416	-26.884	10.346	-21.067	19.155	59.132	8.047
K387	RMCA	83.042M074	African_colobines	Piliocolobus badius	M	-40.494	-14.149	-2.232	-10.345	31.952	-13.324	-28.41	8.984	-21.559	20.545	60.742	8.289
K390	RMCA	83.042M058	African_colobines	Piliocolobus badius	M	-46.509	-16.901	-1.058	-10.387	34.111	-15.493	-27.701	11.207	-19.591	21.094	60.748	10.48
N292	RMCA	34813	African_colobines	Piliocolobus badius	M	-40.819	-15.22	-3	-11.455	32.603	-13.886	-27.901	9.567	-22.454	22.442	61.571	8.553
N293	RMCA	34814	African_colobines	Piliocolobus badius	M	-43.268	-14.915	-0.287	-12.644	32.525	-14.534	-29.76	10.9	-20.117	20.859	60.908	10.333
N294	RMCA	34816	African_colobines	Piliocolobus badius	M	-41.076	-16.36	-0.917	-9.858	33.826	-11.877	-31.41	10.1	-21.64	22.118	61.217	5.877
N295	RMCA	34817	African_colobines	Piliocolobus badius	M	-42.977	-15.555	-2.111	-11.194	32.253	-13.105	-28.468	10.609	-20.006	20.184	61.309	9.06
N297	RMCA	28838	African_colobines	Piliocolobus badius	M	-41.8	-15.347	-2.204	-11.67	31.799	-11.783	-26.956	10.486	-21.072	20.449	60.234	7.866
N307	RMCA	77048M14	African_colobines	Piliocolobus badius	M	-39.336	-15.596	-1.242	-9.554	29.706	-14.376	-26.396	9.177	-19.557	21.688	56.825	8.661
N311	RMCA	77048M6	African_colobines	Piliocolobus badius	M	-42.298	-14.213	-0.427	-10.64	31.524	-13.883	-27.88	8.707	-20.542	21.018	59.623	9.011
N312	RMCA	77048M8	African_colobines	Piliocolobus badius	M	-41.668	-18.012	-2.893	-9.284	30.294	-13.651	-26.586	11.353	-19.662	21.003	60.515	8.59
N313	RMCA	77048M3	African_colobines	Piliocolobus badius	M	-43.724	-16.133	-0.435	-9.122	32.814	-14.45	-28.273	10.285	-21.038	20.708	60.656	8.713
K133	BMNH	50.11.13.1	African_colobines	Piliocolobus temminckii	F	-40.367	-12.684	-1.75	-9.728	33.062	-14.785	-25.73	9.494	-21.193	18.162	55.978	9.54
K135	BMNH	31.12.1.4	African_colobines	Piliocolobus temminckii	F	-35.493	-13.078	-3.286	-9.505	29.678	-11.98	-24.723	9.298	-18.361	17.636	52.185	7.628
K137	BMNH	31.12.1.6	African_colobines	Piliocolobus temminckii	F	-38.444	-12.959	-2.995	-11.208	33.96	-12.812	-26.118	10.78	-20.571	17.902	54.168	8.297
K138	BMNH	31.12.1.7	African_colobines	Piliocolobus temminckii	F	-37.052	-12.394	-2.502	-9.899	32.407	-14.079	-24.828	9.684	-19.668	17.798	51.643	8.891
K139	BMNH	82.21	African_colobines	Piliocolobus temminckii	F	-38.925	-15.358	-2.22	-10.182	31.233	-14.282	-25.283	11.381	-19.728	19.308	54.924	9.134
K140	BMNH	82.628	African_colobines	Piliocolobus temminckii	F	-39.409	-12.243	-0.93	-9.328	33.083	-13.216	-28.304	8.467	-19.286	18.22	54.846	8.099
K141	BMNH	82.209	African_colobines	Piliocolobus temminckii	F	-39.704	-13.259	-1.932	-10.654	30.732	-12.483	-25.773	8.938	-20.182	19.104	56.859	8.355
K142	BMNH	82.212	African_colobines	Piliocolobus temminckii	F	-40.915	-15.696	-1.62	-9.991	31.908	-13.222	-27.266	11.062	-19.484	19.434	57.377	8.413
K178	Powell-Cotton	guinea.41	African_colobines	Piliocolobus temminckii	F	-42.837	-14.394	-1.305	-9.626	35.265	-13.115	-29.296	10.225	-21.993	19.198	60.166	7.712
K181	Powell-Cotton	guinea.4	African_colobines	Piliocolobus temminckii	F	-40.507	-13.954	-1.591	-10.564	31.08	-13.293	-26.515	9.958	-20.983	18.99	58.516	8.862
N303	RMCA	34848	African_colobines	Piliocolobus temminckii	F	-36.591	-14.266	-1.62	-8.796	30.294	-14.248	-26.285	9.916	-19.083	18.969	53.285	8.426
K132	BMNH	31.12.1.2	African_colobines	Piliocolobus temminckii	M	-40.108	-14.263	-2.328	-10.365	33.207	-14.557	-27.362	10.161	-19.917	19.741	56.507	9.282
K134	BMNH	1981.73	African_colobines	Piliocolobus temminckii	M	-40.671	-14.655	-2.989	-10.572	31.43	-12.494	-27.373	9.567	-19.274	19.713	58.878	8.441
K179	Powell-Cotton	guinea.8	African_colobines	Piliocolobus temminckii	M	-42.338	-14.883	-3.459	-13.027	33.195	-12.953	-27.116	10.951	-18.981	20.178	58.698	9.734
K180	Powell-Cotton	guinea.40	African_colobines	Piliocolobus temminckii	M	-39.908	-15.001	-1.578	-11.519	32.303	-13.965	-28.103	11.056	-19.897	20.335	57.183	9.094
N302	RMCA	34847	African_colobines	Piliocolobus temminckii	M	-40.93	-14.869	-2.63	-11.171	31.283	-13.372	-25.604	9.506	-18.867	20.769	56.747	9.138
K097	BMNH	56.371	African_colobines	Piliocolobus waldroni	F	-37.161	-12.407	-1.719	-7.564	32.161	-10.358	-27.579	7.803	-20.979	17.611	55.277	4.915
K098	BMNH	35.1.30.10	African_colobines	Piliocolobus waldroni	F	-41.925	-13.079	-1.302	-10.208	33.802	-12.489	-27.552	8.887	-20.891	19.035	57.867	7.854
K099	BMNH	71.2391	African_colobines	Piliocolobus waldroni	F	-38.164	-12.316	-0.755	-8.912	30.953	-12.505	-26.185	7.686	-18.887	18.584	53.038	7.463
K100	BMNH	71.2389	African_colobines	Piliocolobus waldroni	F	-39.297	-12.051	1.143	-10.461	30.786	-12.164	-28.499	8.481	-20.864	18.639	56.731	7.556
K101	BMNH	35.1.30.9	African_colobines	Piliocolobus waldroni	F	-38.61	-13.989	-0.251	-9.943	30.57	-13.416	-27.531	9.66	-18.293	19.236	54.114	8.451
K102	BMNH	35.1.30.8	African_colobines	Piliocolobus waldroni	F	-40.959	-12.807	-1.157	-10.76	31.788	-12.646	-26.158	8.666	-20.225	19.063	56.711	8.484
K103	BMNH	71.2392	African_colobines	Piliocolobus waldroni	F	-37.563	-13.87	-0.302	-9.402	28.121	-11.762	-26.641	8.547	-19.332	19.394	55.717	7.093
K104	BMNH	71.2388	African_colobines	Piliocolobus waldroni	F	-41.639	-12.038	0.887	-9.309	33.622	-13.234	-28.575	8.299	-21.003	18.352	56.708	7.929
K105	BMNH	71.239	African_colobines	Piliocolobus waldroni	F	-39.464	-11.438	-0.917	-9.628	31.536	-14.25	-26.826	6.96	-18.382	18.987	54.054	9.369
K106	BMNH	81.59	African_colobines	Piliocolobus waldroni	F	-38.869	-13.215	-1.597	-8.943	32.088	-14.33	-29.047	9.348	-20.255	18.329	57.681	8.811
K107	BMNH	71.2387	African_colobines	Piliocolobus waldroni	F	-36.443	-13.089	-0.171	-8.041	29.539	-11.883	-26.784	8.564	-20	18.08	53.859	6.369
K110	BMNH	71.2385	African_colobines	Piliocolobus waldroni	F	-40.301	-13.918	-0.231	-8.788	28.814	-12.475	-26.96	8.303	-18.379	18.751	57.058	8.128
K111	BMNH	71.2384	African_colobines	Piliocolobus waldroni	F	-37.921	-11.286	0.196	-9.238	30.205	-12.124	-27.156	7.942	-20.644	17.258	55.32	7.448
K392	BMNH	71.2383	African_colobines	Piliocolobus waldroni	F	-39.55	-14.356	-2.429	-10.18	32.634	-13.725	-27.337	10.411	-18.419	18.887	55.102	8.962
K394	BMNH	71.2386	African_colobines	Piliocolobus waldroni	F	-37.588	-13.587	-1.502	-9.007	28.617	-12.841	-25.755	7.866	-16.701	19.307	52.928	8.261
K096	BMNH	56.374	African_colobines	Piliocolobus waldroni	M	-38.025	-11.699	1.273	-10.38	29.074	-12.139	-27.266	8.87	-21.448	17.574	56.391	7.774
K108	BMNH	35.10.22.1	African_colobines	Piliocolobus waldroni	M	-41.974	-13.442	-1.547	-9.864	34.454	-15.187	-28.993	8.816	-20.712	20.205	58.773	9.473
K114	BMNH	35.1.30.7	African_colobines	Piliocolobus waldroni	M	-43.8	-13.887	-0.023	-10.219	33.267	-13.514	-28.961	8.533	-20.314	20.443	59.831	8.645
K115	BMNH	35.1.30.6	African_colobines	Piliocolobus waldroni	M	-39.308	-12.383	-0.111	-10.052	31.104	-12.669	-26.439	9.165	-18.322	17.454	53.075	8.485
K393	BMNH	35.10.22.2	African_colobines	Piliocolobus waldroni	M	-44.05	-12.194	-2.145	-12.573	33.668	-14.394	-29.49	7.692	-21.205	20.891	63.222	10.579
K395	BMNH	35.1.30.3	African_colobines	Piliocolobus waldroni	M	-40.891	-12.788	-1.361	-11.654	31.937	-13.531	-28.198	8.474	-20.443	20.257	58.956	9.243
K126	BMNH	56.363	African_colobines	Piliocolobus epieni	F	-37.794	-15.552	-1.17	-8.309	30.26	-12.838	-26.375	9.611	-19.283	20.214	54.361	6.873
K088	BMNH	1998.15	African_colobines	Piliocolobus epieni	M	-43.61	-15.466	-1.469	-10.323	32.285	-12.849	-29.874	8.847	-19.165	21.414	61.832	8.377
K279	Seckenberg	89695	African_colobines	Piliocolobus gordonorum	F	-41.061	-12.571	-1.461	-9.182	31.798	-13.54	-29.179	7.51	-21.351	19.261	61.253	8.522
K280	Seckenberg	89696	African_colobines	Piliocolobus gordonorum	F	-41.358	-15.071	-2.401	-9.209	33.813	-12.643	-28.961	9.15	-21.144	20.734	60.051	7.038
K281	Rome_private_collection	ROMAnc1	African_colobines	Piliocolobus gordonorum	F	-40.193	-14.479	-0.997	-10.453	32.881	-13.215	-31.094	9.539	-22.153	21.045	61.556	7.563
K282	Rome_private_collection	ROMAnc2	African_colobines	Piliocolobus gordonorum	F	-39.716	-14.852	-2.357	-7.903	31.806	-11.928	-28.922	8.687	-21.121	19.686	60.309	6.31
K002	BMNH	64.101	African_colobines	Piliocolobus kirkii	F	-34.299	-12.037	-0.803	-7.231	28.327	-12.325	-26.835	7.741	-19.828	17.215	53.438	6.638
K004	BMNH	18.11.1.1	African_colobines	Piliocolobus kirkii	F	-33.835	-11.586	-1.187	-8.374	27.047	-11.047	-25.118	7.04	-18.483	17.512	51.576	6.455
K005	BMNH	64.1007	African_colobines	Piliocolobus kirkii	F	-32.598	-10.449	-2.194	-8.103	29.252	-12.168	-25.952	7.465	-19.61	16.351	51.101	6.904
K006	BMNH	72.132	African_colobines	Piliocolobus kirkii	F	-36.022	-11.715	-2.004	-8.094	30.008	-13.081	-27.237	7.719	-19.869	17.375	55.123	7.795
K007	BMNH	6.6.5.2	African_colobines	Piliocolobus kirkii	F	-35.177	-13.901	-3.104	-9.84	28.241	-12.608	-25.566	8.573	-18.493	19.941	54.099	7.835
K009	BMNH	1906.6.5.3	African_colobines	Piliocolobus kirkii	F	-35.051	-12.353	-2.89	-8.023	28.897	-12.677	-27.559	6.76	-20.458	19.222	57.061	7.071
K010	BMNH	1937.5.10.1	African_colobines	Piliocolobus kirkii	F	-37.219	-13.113	-2.936	-8.745	30.84	-12.059	-26.855	8.211	-19.998	18.675	56.168	7.031
K189	MfN	6902	African_colobines	Piliocolobus kirkii	F	-34.621	-13.541	-1.907	-7.373	28.015	-11.631	-26.393	6.963	-17.896	19.566	52.801	6.017
K197	MfN	6897	African_colobines	Piliocolobus kirkii	F	-38.152	-13.579	-2.669	-9.929	29.962	-11.637	-27.221	7.425	-18.629	20.5	56.708	7.22
K202	MfN	6906	African_colobines	Piliocolobus kirkii	F	-34.145	-11.701	-2.378	-8.767	27.947	-12.933	-25.689	7.134	-19.183	18.394	53.448	7.872
K204	MfN	5874	African_colobines	Piliocolobus kirkii	F	-36.14	-15.13	-1.879	-7.643	29.718	-10.961	-27.186	8.046	-20.023	20.858	55.51	4.831
K207	MfN	6903	African_colobines	Piliocolobus kirkii	F	-35.152	-12.677	-3.527	-8.86	28.963	-11.623	-27.744	6.359	-18.788	20.14	56.248	6.662
K210	MfN	5873	African_colobines	Piliocolobus kirkii	F	-36.488	-13.337	-2.159	-8.107	29.73	-10.812	-27.365	7.575	-20.62	19.138	56.903	5.543
K211	MfN	6900	African_colobines	Piliocolobus kirkii	F	-35.445	-12.283	-2.976	-9.801	29.188	-13.057	-26.582	7.711	-18.575	19.054	54.39	8.377
K212	MfN	4191	African_colobines	Piliocolobus kirkii	F	-37.996	-10.386	-2.92	-9.276	31.505	-13.272	-26.631	7.029	-18.608	16.8	54.649	9.106
K219	MfN	6587	African_colobines	Piliocolobus kirkii	F	-34.957	-14.134	-2.853	-8.361	29.605	-11.867	-26.718	7.262	-19.509	21.282	54.432	5.818
K220	MfN	6511	African_colobines	Piliocolobus kirkii	F	-34.809	-12.445	-2.66	-9.107	28.15	-12.538	-25.501	7.305	-18.337	19.064	53.158	7.721
K283	Nowak_field_collection	KN1_F	African_colobines	Piliocolobus kirkii	F	-34.86	-11.062	-0.947	-8.388	28.48	-10.707	-24.734	7.561	-19.577	16.351	51.638	6.245
K284	Nowak_field_collection	KN2_H	African_colobines	Piliocolobus kirkii	F	-36.05	-13.827	-0.804	-8.534	26.937	-11.065	-25.096	7.732	-18.675	19.416	53.688	6.278
K285	Nowak_field_collection	KN3_I	African_colobines	Piliocolobus kirkii	F	-36.921	-11.468	-0.281	-8.316	29.406	-12.124	-27.302	6.62	-19.063	18.205	54.161	7.083
K286	Nowak_field_collection	KN4_J	African_colobines	Piliocolobus kirkii	F	-35.449	-12.255	-1.843	-8.849	29.999	-12.221	-26.911	7.232	-19.467	19.296	53.672	6.797
K287	Nowak_field_collection	KN5_L	African_colobines	Piliocolobus kirkii	F	-37.018	-14.248	-1.081	-8.53	30.887	-13.6	-27.997	8.414	-20.283	20.857	55.493	7.106
K290	Nowak_field_collection	KN8_P	African_colobines	Piliocolobus kirkii	F	-34.913	-12.564	-1.659	-9.317	28.213	-12.164	-26.465	7.77	-18.361	18.897	53.185	7.379
K291	Nowak_field_collection	KN9_R	African_colobines	Piliocolobus kirkii	F	-36.55	-13.872	-2.734	-8.047	30.528	-13.781	-29.851	7.4	-17.044	20.371	55.651	7.929
K292	Nowak_field_collection	KN10_S	African_colobines	Piliocolobus kirkii	F	-39.33	-14.391	-1.574	-9.32	31.628	-13.134	-28.226	8.84	-20.866	20.509	58.368	7.494
K293	Nowak_field_collection	KN11_T	African_colobines	Piliocolobus kirkii	F	-34.998	-10.8	-1.838	-8.995	28.27	-11.526	-26.236	6.801	-19.835	17.379	54.637	7.141
K294	Nowak_field_collection	KN12_A	African_colobines	Piliocolobus kirkii	F	-36.802	-11.707	-1.661	-8.772	30.334	-13.616	-27.15	6.494	-19.892	19.62	55.171	7.981
K295	Nowak_field_collection	KN13_B	African_colobines	Piliocolobus kirkii	F	-35.355	-13.131	-1.116	-8.431	28.862	-13.122	-27.328	8.397	-20.433	18.975	55.371	7.312
K296	Nowak_field_collection	KN14_D	African_colobines	Piliocolobus kirkii	F	-37.655	-12.368	-0.851	-8.187	30.545	-11.435	-26.688	8.18	-20.072	17.319	54.721	6.49
K299	Nowak_field_collection	KN17_K	African_colobines	Piliocolobus kirkii	F	-36.566	-10.81	-1.307	-8.4	31.118	-13.101	-28.489	7.232	-19.226	17.155	54.471	7.924
K300	Nowak_field_collection	KN18_M	African_colobines	Piliocolobus kirkii	F	-37.062	-11.986	-0.623	-9.353	29.378	-13.239	-27.041	8.206	-19.693	17.99	55.04	8.382
K301	Nowak_field_collection	KN19_V	African_colobines	Piliocolobus kirkii	F	-36.56	-13.641	-1.933	-8.529	28.275	-12.336	-26.166	7.347	-19.351	20.071	55.734	7.089
K001	BMNH	64.1006	African_colobines	Piliocolobus kirkii	M	-37.988	-11.87	-1.419	-9.486	30.335	-13.495	-28.093	7.862	-20.664	18.408	57.829	8.582
K008	BMNH	1906.6.5.1	African_colobines	Piliocolobus kirkii	M	-37.801	-13.252	-3.001	-9.912	31.081	-13.479	-27.245	8.606	-20.17	19.593	57.136	8.444
K213	MfN	6896	African_colobines	Piliocolobus kirkii	M	-39.194	-13.398	-2.771	-8.923	31.338	-13.857	-28.531	6.959	-19.566	20.883	58.725	8.337
K216	MfN	6901	African_colobines	Piliocolobus kirkii	M	-36.369	-11.535	-1.354	-8.347	29.895	-13.6	-27.176	6.507	-20.848	19.24	55.852	7.734
K217	MfN	6908	African_colobines	Piliocolobus kirkii	M	-38.665	-13.782	-2.297	-10.091	30.6	-13.086	-27.735	7.868	-20.461	21.17	58.559	7.921
K218	MfN	6899	African_colobines	Piliocolobus kirkii	M	-37.54	-12.684	-2.221	-9.406	30.624	-13.402	-29.421	7.724	-20.898	19.708	59.456	8.06
K288	Nowak_field_collection	KN6_N	African_colobines	Piliocolobus kirkii	M	-36.941	-13.292	-2.045	-8.893	28.948	-13.055	-27.232	6.872	-19.452	20.736	56.723	7.632
K289	Nowak_field_collection	KN7_O	African_colobines	Piliocolobus kirkii	M	-37.077	-12.604	-1.731	-9.844	29.122	-12.387	-27.031	7.383	-18.57	19.58	55.286	7.871
K297	Nowak_field_collection	KN15_E	African_colobines	Piliocolobus kirkii	M	-36.103	-12.661	-1.382	-7.786	29.561	-14.195	-27.651	7.829	-20.801	18.812	56.376	8.002
K303	Nowak_field_collection	KN21_W	African_colobines	Piliocolobus kirkii	M	-39.478	-12.723	-2.377	-9.624	29.242	-13.64	-27.905	7.654	-21.61	19.236	62.129	9.097
K082	BMNH	28.11.11.3	African_colobines	Piliocolobus bouvieri	F	-43.685	-15.188	-1.426	-11.486	34.07	-12.465	-29.418	9.991	-22.115	21.335	62.574	7.814
N267	RMCA	15542	African_colobines	Piliocolobus bouvieri	M	-49	-16.404	0.214	-11.782	34.219	-15.064	-32.475	9.868	-21.847	22.994	68.889	10.388
K083	BMNH	49.91	African_colobines	Piliocolobus preussi	F	-43.947	-14.851	-1.77	-9.632	36.134	-12.902	-30.819	9.2	-23.618	21.2	64.019	6.984
K089	BMNH	40.109	African_colobines	Piliocolobus preussi	F	-42.321	-16.002	-1.432	-9.999	32.586	-13.781	-29.335	9.196	-20.373	22.426	60.875	8.16
K154	Powell-Cotton	M265	African_colobines	Piliocolobus preussi	F	-43.313	-15.652	0.039	-9.79	30.604	-10.821	-28.328	9.25	-20.537	20.37	61.535	6.643
K155	Powell-Cotton	M217	African_colobines	Piliocolobus preussi	F	-45.108	-14.674	-0.953	-11.937	34.944	-13.042	-31.233	9.741	-20.808	21.139	63.158	8.774
K156	Powell-Cotton	M236	African_colobines	Piliocolobus preussi	F	-42.878	-13.32	-2.919	-10.715	32.504	-14.062	-29.245	8.942	-19.412	18.828	61.95	10.326
K157	Powell-Cotton	M266	African_colobines	Piliocolobus preussi	F	-44.538	-14.98	-1.6	-10.583	34.009	-13.764	-30.005	8.738	-20.862	21.801	62.997	8.787
K162	Powell-Cotton	M222	African_colobines	Piliocolobus preussi	F	-41.492	-15.154	-1.574	-10.501	32.72	-13.086	-29.5	9.172	-20.632	21.72	60.478	7.848
K163	Powell-Cotton	M243	African_colobines	Piliocolobus preussi	F	-42.938	-14.631	0.807	-10.098	32.822	-14.677	-28.785	8.711	-20.085	21.807	58.179	8.888
K164	Powell-Cotton	M264	African_colobines	Piliocolobus preussi	F	-43.691	-13.959	-1.726	-11.178	36.238	-14.535	-29.84	10.544	-21.672	19.657	60.691	9.471
K165	Powell-Cotton	M261	African_colobines	Piliocolobus preussi	F	-44.811	-15.845	-0.68	-10.533	33.129	-10.897	-29.522	9.551	-21.456	21.118	63.34	6.605
K166	Powell-Cotton	M221	African_colobines	Piliocolobus preussi	F	-44.226	-14.738	-0.382	-10.251	34.478	-14.55	-31.469	9.238	-22.575	21.527	64.174	8.774
K167	Powell-Cotton	M210	African_colobines	Piliocolobus preussi	F	-47.091	-14.552	-2.254	-11.325	35.35	-13.693	-30.037	9.885	-22.783	20.049	66.817	9.637
K168	Powell-Cotton	M216	African_colobines	Piliocolobus preussi	F	-43.201	-14.884	-0.023	-11.078	32.913	-12.622	-30.503	8.915	-21.725	22.079	62.539	7.589
K183	Powell-Cotton	M244	African_colobines	Piliocolobus preussi	F	-44.962	-16.176	-1.05	-10.711	35.083	-10.353	-31.759	9.623	-22.409	22.038	65.098	5.58
K184	Powell-Cotton	M259	African_colobines	Piliocolobus preussi	F	-44.606	-15.856	-0.495	-10.973	33.012	-13.078	-31.076	9.325	-21.242	22.403	64.408	8.179
K185	Powell-Cotton	M285	African_colobines	Piliocolobus preussi	F	-43.969	-13.195	-0.356	-10.243	33.875	-12.69	-30.007	7.516	-21.386	20.764	61.842	7.847
K186	Powell-Cotton	M250	African_colobines	Piliocolobus preussi	F	-43.43	-13.29	-0.511	-11.896	34.281	-14.053	-31.193	8.938	-20.84	20.858	61.692	9.443
K257	RCS	G68.778	African_colobines	Piliocolobus preussi	F	-45.011	-14.401	-0.858	-11.493	34.173	-12.117	-29.942	8.471	-19.963	21.509	61.602	8.03
K258	RCS	G68.777	African_colobines	Piliocolobus preussi	F	-43.967	-14.914	-2.323	-10.489	33.973	-14.138	-30.977	8.313	-18.879	21.931	62.173	9.297
K259	RCS	G68.774	African_colobines	Piliocolobus preussi	F	-40.6	-14.746	-1.925	-9.373	32.646	-12.569	-29.645	8.151	-20.257	21.52	59.78	7.017
K260	RCS	G68.773	African_colobines	Piliocolobus preussi	F	-42.911	-13.547	-0.966	-11.465	33.647	-14.832	-29.074	9.207	-19.103	20.373	58.406	10.263
K261	RCS	G68.772	African_colobines	Piliocolobus preussi	F	-44.559	-16.516	-2.528	-10.548	32.268	-13.691	-29.189	9.228	-19.586	22.397	63.594	9.131
K262	RCS	G68.776	African_colobines	Piliocolobus preussi	F	-40.301	-12.585	-1.011	-10.877	32.31	-11.843	-30.533	8.208	-20.893	19.603	60.428	7.494
K269	RCS	G68.794	African_colobines	Piliocolobus preussi	F	-42.519	-14.003	-0.228	-11.074	32.417	-12.695	-30.15	8.791	-19.3	20.598	59.781	8.382
K271	RCS	G68.793	African_colobines	Piliocolobus preussi	F	-42.196	-12.922	-0.717	-10.351	33.1	-12.619	-29.095	7.842	-20.932	20.159	59.84	7.891
K272	RCS	G68.792	African_colobines	Piliocolobus preussi	F	-41.446	-14.789	-1.643	-9.24	32.277	-12.482	-31.286	8.762	-20.997	20.443	63.094	7.305
K274	RCS	G68.77	African_colobines	Piliocolobus preussi	F	-42.631	-15.264	-1.304	-9.534	31.492	-11.002	-28.659	8.502	-20.405	20.749	61.507	6.55
K275	RCS	G68.771	African_colobines	Piliocolobus preussi	F	-41.946	-13.396	-0.664	-9.947	33.121	-12.216	-30.161	7.782	-20.7	20.518	60.351	7.26
K276	RCS	G68.775	African_colobines	Piliocolobus preussi	F	-41.036	-15.03	-1.263	-10.017	32.745	-12.958	-30.906	8.806	-20.262	21.725	60.722	7.475
K277	RCS	G68.78	African_colobines	Piliocolobus preussi	F	-41.306	-14.424	-0.638	-8.623	31.873	-12.811	-29.953	8.814	-21.199	19.68	61.224	7.365
K278	RCS	G68.782	African_colobines	Piliocolobus preussi	F	-43.073	-14.639	-0.662	-10.373	34.775	-12.978	-30.581	9.297	-21.913	21.225	61.453	7.467
K084	BMNH	40.108	African_colobines	Piliocolobus preussi	M	-41.923	-12.904	0.559	-11.702	32.392	-13.535	-30.481	8.939	-21.707	20.303	61.159	8.9
K090	BMNH	49.9	African_colobines	Piliocolobus preussi	M	-44.724	-14.498	-0.779	-11.143	32.684	-12.481	-31.472	8.42	-22.359	21.571	66.65	8.131
K158	Powell-Cotton	M230	African_colobines	Piliocolobus preussi	M	-44.216	-14.14	-2.552	-12.172	33.153	-13.488	-29.781	8.274	-20.353	21.917	63.75	9.61
K161	Powell-Cotton	M260	African_colobines	Piliocolobus preussi	M	-42.874	-12.98	-2.492	-11.284	32.494	-13.259	-28.931	7.368	-19.954	20.827	61.758	9.328
K169	Powell-Cotton	M232	African_colobines	Piliocolobus preussi	M	-44.816	-14.73	-1.044	-12.155	35.125	-13.7	-32.098	8.142	-22.161	24.003	64.994	8.441
K182	Powell-Cotton	M290	African_colobines	Piliocolobus preussi	M	-44.771	-14.257	-1.063	-11.367	33.306	-14.8	-30.124	9.797	-23.351	20.547	66.003	10.081
K230	MfN	48371	African_colobines	Piliocolobus preussi	M	-41.474	-13.894	-0.771	-11.846	31.117	-14.148	-30.516	9.063	-22.222	21.38	63.865	9.444
K273	RCS	G68.791	African_colobines	Piliocolobus preussi	M	-43.947	-14.332	-1.402	-12.059	33.425	-12.928	-31.574	7.322	-21.105	23.714	64.602	8.282
K074	BMNH	9.12.2.4	African_colobines	Piliocolobus ellioti	F	-42.399	-14.412	-2.205	-10.384	32.813	-11.122	-29.531	8.727	-19.766	20.045	61.088	7.145
K176	Powell-Cotton	C290	African_colobines	Piliocolobus ellioti	F	-40.618	-13.543	-1.113	-10.228	30.556	-12.74	-27.719	8.02	-18.746	20.049	57.64	8.441
K177	Powell-Cotton	C295	African_colobines	Piliocolobus ellioti	F	-39.486	-13.501	-0.717	-8.434	29.722	-12.154	-26.675	7.242	-18.474	19.581	55.629	7.266
K192	BMNH	32747	African_colobines	Piliocolobus ellioti	F	-40.421	-13.857	-2.333	-9.136	31.314	-13.014	-27.842	8.619	-20.899	19.267	60.181	8.121
K200	MfN	32759	African_colobines	Piliocolobus ellioti	F	-37.72	-13.564	-2.504	-7.803	28.819	-12.938	-26.49	7.524	-18.141	18.796	56.035	7.985
K206	BMNH	32768	African_colobines	Piliocolobus ellioti	F	-40.8	-14.816	-2.475	-9.794	32.215	-14.101	-29.063	9.081	-19.239	20.696	59.362	8.934
K208	MfN	32758	African_colobines	Piliocolobus ellioti	F	-40.195	-13.551	-1.619	-9.214	31.837	-12.126	-27.306	8.544	-19.408	18.89	56.691	7.458
K221	MfN	32756	African_colobines	Piliocolobus ellioti	F	-40.77	-12.361	-2.336	-9.878	30.519	-13.102	-25.764	7.456	-20.538	18.897	58.89	8.988
N001	RMCA	91060M13	African_colobines	Piliocolobus ellioti	F	-38.07	-12.047	-1.3	-9.742	30.329	-14.306	-27.616	7.96	-19.179	18.738	55.837	9.398
N003	RMCA	91060M16	African_colobines	Piliocolobus ellioti	F	-39.267	-13.123	-1.57	-8.544	29.946	-11.531	-28.75	7.462	-18.37	18.515	58.011	7.221
N004	RMCA	91060M9	African_colobines	Piliocolobus ellioti	F	-38.797	-15.165	-1.026	-7.937	30.147	-12.913	-27.437	8.561	-19.659	20.507	56.772	6.948
N005	RMCA	91060M15	African_colobines	Piliocolobus ellioti	F	-36.579	-13.135	-0.405	-6.554	28.817	-13.042	-28.186	7.357	-19.585	18.471	55.939	6.902
N008	RMCA	91060M23	African_colobines	Piliocolobus ellioti	F	-40.223	-14.158	-1.049	-7.755	30.81	-14.726	-29.738	7.619	-18.679	20.216	58.88	8.804
N009	RMCA	91060M22	African_colobines	Piliocolobus ellioti	F	-38.888	-14.232	-1.051	-7.479	29.08	-11.491	-28.257	7.246	-18.507	19.56	57.623	6.396
N012	RMCA	91060M20	African_colobines	Piliocolobus ellioti	F	-39.815	-13.989	-0.987	-8.016	30.226	-11.878	-27.274	7.999	-18.541	18.863	56.391	7.02
N013	RMCA	91060M21	African_colobines	Piliocolobus ellioti	F	-39.792	-14.761	-2.563	-8.913	30.157	-12.999	-27.327	8.409	-19.841	20.295	59.365	7.969
N015	RMCA	91060M1	African_colobines	Piliocolobus ellioti	F	-39.193	-13.668	-0.423	-7.178	29.657	-11.459	-28.127	8.165	-20.077	17.783	58.161	6.357
N018	RMCA	91060M30	African_colobines	Piliocolobus ellioti	F	-39.314	-14.447	-1.941	-8.57	30.002	-12.689	-26.853	9.163	-19.218	18.641	57.324	7.902
N019	RMCA	91060M41	African_colobines	Piliocolobus ellioti	F	-43.047	-18.16	-1.033	-8.228	31.812	-13.499	-28.681	10.037	-19.958	22.556	60.906	7.296
N021	RMCA	91060M42	African_colobines	Piliocolobus ellioti	F	-40.047	-13.685	-0.201	-8.967	30.812	-12.489	-28.035	8.664	-19.184	18.862	56.655	7.614
N023	RMCA	91060M32	African_colobines	Piliocolobus ellioti	F	-38.63	-13.885	-0.975	-8.55	30.408	-12.287	-27.152	8.435	-18.894	19.147	55.243	7.14
N025	RMCA	91060M31	African_colobines	Piliocolobus ellioti	F	-39.36	-13.776	0.185	-8.26	29.536	-11.735	-27.886	7.655	-19.136	19.46	56.661	6.657
N026	RMCA	91060M37	African_colobines	Piliocolobus ellioti	F	-39.821	-13.167	0.135	-7.767	29.742	-11.216	-26.792	7.588	-20.182	18.238	56.917	6.325
N029	RMCA	91060M38	African_colobines	Piliocolobus ellioti	F	-43.413	-15.967	-1.856	-7.873	31.834	-12.527	-29.677	8.522	-19.261	20.378	62.373	7.466
N031	RMCA	91060M36	African_colobines	Piliocolobus ellioti	F	-41.592	-14.935	-0.19	-7.85	31.736	-13.06	-29.431	9.152	-20.398	19.292	59.874	7.4
N032	RMCA	91060M25	African_colobines	Piliocolobus ellioti	F	-39.727	-14.077	-0.972	-8.348	30.822	-13.358	-27.832	9.111	-20.234	18.689	57.943	7.984
N033	RMCA	91060M40	African_colobines	Piliocolobus ellioti	F	-38.431	-14.091	-2.336	-8.582	30.364	-13.505	-26.331	8.264	-18.155	19.657	54.889	8.257
N034	RMCA	5488	African_colobines	Piliocolobus ellioti	F	-38.727	-14.402	-0.296	-9.81	29.921	-14.409	-28.451	9.232	-19.353	20.493	56.905	8.897
N035	RMCA	91060M78	African_colobines	Piliocolobus ellioti	F	-41.263	-14.523	-0.808	-8.714	29.105	-13.698	-27.444	8.389	-18.56	19.485	58.969	9.061
N038	RMCA	91060M75	African_colobines	Piliocolobus ellioti	F	-38.691	-14.06	-0.609	-8.219	29.495	-12.926	-28.727	7.454	-19.702	20.51	58.234	7.242
N039	RMCA	91060M74	African_colobines	Piliocolobus ellioti	F	-38.745	-12.601	-0.235	-8.986	29.697	-13.45	-28.301	7.683	-20.572	19.145	58.155	8.21
N040	RMCA	91060M67	African_colobines	Piliocolobus ellioti	F	-37.493	-15.684	-1.962	-8.056	28.9	-13.704	-28.719	8.952	-18.223	20.588	57.498	7.904
N041	RMCA	91060M68	African_colobines	Piliocolobus ellioti	F	-40.006	-14.03	-2.295	-9.589	31.016	-11.754	-28.071	8.904	-18.639	18.809	57.996	7.661
N042	RMCA	91060M60	African_colobines	Piliocolobus ellioti	F	-41.618	-14.764	-1.266	-8.922	32.065	-14.035	-29.364	8.976	-19.317	20.06	59.5	8.685
N043	RMCA	91060M62	African_colobines	Piliocolobus ellioti	F	-41.299	-15.318	-0.568	-8.081	31.472	-12.835	-30.122	8.244	-20.332	21.05	60.85	6.939
N045	RMCA	91060M56	African_colobines	Piliocolobus ellioti	F	-37.632	-13.454	-1.636	-8.448	28.247	-12.051	-26.413	7.626	-18.375	18.87	55.809	7.457
N046	RMCA	91060M58	African_colobines	Piliocolobus ellioti	F	-40.164	-14.561	-0.568	-9.012	30.513	-13.771	-29.426	7.825	-18.975	21.357	58.619	8.162
N047	RMCA	91060M71	African_colobines	Piliocolobus ellioti	F	-40.13	-14.073	-0.991	-9.071	30.173	-14.47	-27.938	8.595	-18.388	19.63	57.275	9.389
N049	RMCA	91060M59	African_colobines	Piliocolobus ellioti	F	-40.467	-15.026	-0.779	-7.815	29.799	-12.203	-29.201	8.079	-18.822	19.929	59.469	7.037
N053	RMCA	91060M50	African_colobines	Piliocolobus ellioti	F	-39.146	-13.097	-0.712	-8.099	29.386	-15.108	-27.668	7.406	-16.792	19.058	54.93	9.84
N054	RMCA	91060M53	African_colobines	Piliocolobus ellioti	F	-39.961	-12.619	-0.907	-9.267	30.108	-12.415	-28.242	6.804	-18.962	19.591	57.964	7.906
N055	RMCA	91060M49	African_colobines	Piliocolobus ellioti	F	-36.69	-13.205	-1.072	-7.488	28.211	-11.682	-26.959	8.015	-19.473	17.701	55.982	6.659
N056	RMCA	91060M54	African_colobines	Piliocolobus ellioti	F	-39.631	-14.079	-2.102	-7.909	29.976	-12.342	-27.035	7.725	-19.898	19.343	58.69	7.261
N057	RMCA	91060M70	African_colobines	Piliocolobus ellioti	F	-39.828	-14.625	-1.742	-7.839	29.741	-11.467	-29.191	7.008	-17.353	20.261	58.373	6.662
N058	RMCA	91060M51	African_colobines	Piliocolobus ellioti	F	-39.702	-13.324	-1.707	-8.391	29.827	-13.747	-26.568	7.458	-18.074	19.127	56.223	8.878
N059	RMCA	91060M55	African_colobines	Piliocolobus ellioti	F	-38.431	-12.961	-1.67	-8.745	28.579	-12.325	-26.558	7.315	-17.852	18.644	55.932	8.072
N061	RMCA	37658	African_colobines	Piliocolobus ellioti	F	-42.041	-15.492	-0.875	-8.208	30.601	-11.549	-25.958	9.036	-19.482	19.402	57.756	6.812
N063	RMCA	37660	African_colobines	Piliocolobus ellioti	F	-40.113	-13.746	-0.966	-9.571	31.035	-13.765	-28.663	7.98	-18.859	20.487	57.566	8.615
N067	RMCA	37653	African_colobines	Piliocolobus ellioti	F	-39.775	-11.575	-1.726	-9.129	32.168	-14.183	-27.67	7.826	-19.328	17.667	56.332	9.393
N070	RMCA	37644	African_colobines	Piliocolobus ellioti	F	-42.442	-13.347	-1.117	-9.072	32.304	-15.644	-27.473	8.053	-19.414	19.724	58.142	10.285
N072	RMCA	37648	African_colobines	Piliocolobus ellioti	F	-37.681	-10.942	-1.973	-9.025	30.049	-13.268	-26.747	7.682	-19.886	16.645	56.237	8.907
N074	RMCA	37591	African_colobines	Piliocolobus ellioti	F	-40.16	-15.509	-1.609	-10.259	30.022	-13.159	-28.188	8.913	-19.325	21.806	59.259	8.208
N075	RMCA	18042	African_colobines	Piliocolobus ellioti	F	-37.67	-12.944	-0.683	-9.635	29.103	-11.817	-26.659	8.388	-19.524	18.661	55.433	7.347
N076	RMCA	18381	African_colobines	Piliocolobus ellioti	F	-35.815	-12.402	-1.522	-9.859	28.324	-12.519	-26.004	8.199	-18.851	18.523	53.868	8.059
N080	RMCA	6011	African_colobines	Piliocolobus ellioti	F	-40.856	-15.053	-2.128	-9.431	30.632	-13.005	-27.653	8.755	-20.639	20.731	60.644	8.002
N081	RMCA	6138	African_colobines	Piliocolobus ellioti	F	-41.674	-15.903	-1.335	-8.529	31.308	-12.059	-29.52	8.659	-19.508	21.021	60.728	6.812
N090	RMCA	1848	African_colobines	Piliocolobus ellioti	F	-38.307	-14.389	-1.247	-10.188	30.818	-12.889	-27.528	9.548	-19.933	20.2	56.197	7.718
N092	RMCA	1836	African_colobines	Piliocolobus ellioti	F	-37.229	-12.053	-1.008	-8.481	29.752	-11.455	-27.426	6.641	-17.211	18.49	53.121	6.857
N191	RMCA	9930	African_colobines	Piliocolobus ellioti	F	-43.782	-15.186	-4	-11.567	33.642	-14.342	-28.978	9.713	-20.433	21.254	63.551	10.128
N200	RMCA	3414	African_colobines	Piliocolobus ellioti	F	-44.133	-14.78	-1.206	-9.348	33.545	-12.992	-29.402	8.289	-19.905	20.834	61.102	7.997
N317	RMCA	83006M392	African_colobines	Piliocolobus ellioti	F	-38.226	-13.946	-2.168	-7.27	30.159	-11.71	-28.495	7.714	-17.511	18.502	56.241	6.711
N320	RMCA	83006M384	African_colobines	Piliocolobus ellioti	F	-40.372	-13.939	-1.198	-8.241	31.166	-13.471	-28.957	8.228	-17.978	19.055	57.339	8.368
N321	RMCA	83006M388	African_colobines	Piliocolobus ellioti	F	-40.499	-15.061	-2.586	-9.174	31.113	-12.118	-28.087	8.322	-19.164	20.739	59.223	7.293
N322	RMCA	83006M389	African_colobines	Piliocolobus ellioti	F	-40.886	-13.538	-0.693	-9.127	30.994	-12.918	-27.945	9.11	-20.216	18.175	58.745	8.298
N323	RMCA	83006M382	African_colobines	Piliocolobus ellioti	F	-38.83	-13.95	-0.177	-8.996	30.705	-13.909	-29.85	8.359	-20.1	20.517	58.253	7.979
K092	BMNH	30.11.7.2	African_colobines	Piliocolobus ellioti	M	-44.964	-14.089	-0.625	-11.618	34.915	-15.418	-29.825	9.197	-19.123	21.295	59.622	10.632
K175	Powell-Cotton	C294	African_colobines	Piliocolobus ellioti	M	-45.988	-15.309	-2.168	-12.399	32.779	-15.562	-30.4	9.463	-22.218	22.571	67.995	11.235
K194	MfN	32741bis	African_colobines	Piliocolobus ellioti	M	-45.961	-15.366	-2.323	-10.451	34.702	-16.658	-31.055	9.158	-21.992	22.303	66.629	11.015
K199	MfN	32754	African_colobines	Piliocolobus ellioti	M	-45.173	-14.295	-2.114	-10.561	35.764	-16.2	-30.288	9.202	-22.735	21.386	64.546	10.467
K203	MfN	32743	African_colobines	Piliocolobus ellioti	M	-46.695	-14.735	-0.376	-11.934	33.679	-14.468	-29.416	8.476	-20.949	22.657	63.757	10.003
K209	MfN	32766	African_colobines	Piliocolobus ellioti	M	-44.973	-13.716	-1.769	-11.38	35.392	-16.36	-32.006	7.423	-22.079	23.469	65.435	10.563
K347	MfN	32741	African_colobines	Piliocolobus ellioti	M	-46.258	-15.184	-2.12	-10.952	35.241	-16.308	-31.168	9.846	-22.516	21.638	66.82	10.96
N002	RMCA	91060M18	African_colobines	Piliocolobus ellioti	M	-40.657	-13.88	-2.734	-8.998	31.124	-11.461	-29.769	7.282	-19.28	19.974	61.316	7.084
N006	RMCA	91060M14	African_colobines	Piliocolobus ellioti	M	-44.995	-15.884	-0.611	-9.63	31.681	-14.81	-29.191	9	-19.547	21.526	62.664	9.799
N007	RMCA	91060M12	African_colobines	Piliocolobus ellioti	M	-42.817	-14.476	-0.307	-9.471	33.107	-15.411	-29.682	8.374	-20.782	21.682	60.48	9.301
N010	RMCA	91060M6	African_colobines	Piliocolobus ellioti	M	-42.591	-14.066	-1.366	-10.954	31.167	-13.996	-28.238	8.342	-18.645	20.829	59.673	9.846
N011	RMCA	91060M7	African_colobines	Piliocolobus ellioti	M	-43.373	-14.057	-1.566	-10.019	34.666	-14.853	-31.095	8.501	-20.234	21.056	61.602	9.372
N016	RMCA	91060M5	African_colobines	Piliocolobus ellioti	M	-47.291	-15.373	-0.743	-10.719	34.015	-13.544	-31.582	8.799	-20.605	21.656	66.206	9.181
N017	RMCA	91060M3	African_colobines	Piliocolobus ellioti	M	-45.553	-16.976	-2.199	-11.153	32.968	-14.59	-28.538	9.245	-19.24	23.726	62.563	9.748
N020	RMCA	91060M46	African_colobines	Piliocolobus ellioti	M	-41.2	-13.793	-0.753	-7.775	30.867	-13.915	-29.228	7.516	-19.207	19.509	59.521	8.458
N022	RMCA	91060M43	African_colobines	Piliocolobus ellioti	M	-41.609	-15.17	-0.468	-9.875	30.781	-12.654	-29.407	9.021	-19.977	20.877	60.679	7.801
N024	RMCA	91060M39	African_colobines	Piliocolobus ellioti	M	-44.863	-14.606	-1.162	-9.974	32.462	-13.141	-29.26	8.979	-20.297	19.761	63.121	8.981
N027	RMCA	91060M47	African_colobines	Piliocolobus ellioti	M	-41.184	-14.253	1.027	-9.912	29.678	-13.634	-29.297	7.919	-17.628	21.083	57.404	8.797
N028	RMCA	91060M35	African_colobines	Piliocolobus ellioti	M	-43.99	-15.071	-1.942	-9.327	33.059	-12.621	-28.569	8.741	-19.353	20.188	60.796	8.09
N030	RMCA	91060M33	African_colobines	Piliocolobus ellioti	M	-40.163	-16.012	-1.366	-7.664	29.276	-14.166	-29.517	8.438	-19.502	21.22	61.273	8.184
N036	RMCA	11964	African_colobines	Piliocolobus ellioti	M	-40.246	-13.62	-0.947	-8.984	29.897	-15.493	-28.203	8.739	-21.244	19.371	60.743	9.988
N037	RMCA	91060M77	African_colobines	Piliocolobus ellioti	M	-40.719	-14.857	-0.839	-7.771	30.57	-12.371	-28.713	7.81	-20.401	20.459	60.102	6.73
N044	RMCA	91060M61	African_colobines	Piliocolobus ellioti	M	-41.781	-15.083	-0.518	-8.2	30.24	-13.34	-30.175	8.265	-20.065	20.384	62.299	7.973
N048	RMCA	91060M65	African_colobines	Piliocolobus ellioti	M	-40.225	-14.785	-3.011	-10.151	32.317	-15.74	-30.846	8.902	-20.9	21.942	62.665	9.832
N050	RMCA	91060M63	African_colobines	Piliocolobus ellioti	M	-44.634	-16.512	-2.153	-10.343	33.399	-14.867	-29.538	9.609	-21.004	22.689	63.93	9.423
N051	RMCA	91060M64	African_colobines	Piliocolobus ellioti	M	-42.715	-16.118	-0.856	-9.471	31.563	-14.595	-30.015	8.467	-20.091	23.025	62.113	8.692
N052	RMCA	91060M52	African_colobines	Piliocolobus ellioti	M	-44.116	-14.149	-3.502	-11.503	33.372	-14.907	-29.838	8.079	-18.744	21.657	62.828	10.824
N060	RMCA	37657	African_colobines	Piliocolobus ellioti	M	-48.128	-17.594	-0.628	-11.295	33.3	-14.649	-29.998	9.976	-20.612	23.701	66.067	9.861
N062	RMCA	37659	African_colobines	Piliocolobus ellioti	M	-48.785	-16.903	-3.675	-13.375	34.83	-16.939	-28.189	10.332	-19.728	23.958	65.548	12.926
N064	RMCA	37661	African_colobines	Piliocolobus ellioti	M	-48.755	-16.673	-1.819	-11.604	34.248	-15.606	-29.841	8.998	-18.254	23.595	64.421	11.29
N065	RMCA	37650	African_colobines	Piliocolobus ellioti	M	-44.823	-12.396	-1.591	-13.218	35.329	-16.092	-31.41	9.023	-22.362	20.971	64.856	11.712
N066	RMCA	37652	African_colobines	Piliocolobus ellioti	M	-48.939	-16.261	-2.593	-10.594	34.705	-15.29	-30.38	8.076	-19.904	23.473	67.111	10.596
N068	RMCA	37654	African_colobines	Piliocolobus ellioti	M	-48.932	-13.994	-2.753	-12.228	37.796	-16.023	-32.361	9.026	-23.26	21.836	69.511	11.382
N071	RMCA	37647	African_colobines	Piliocolobus ellioti	M	-46.071	-14.239	-1.759	-11.491	34.698	-15.891	-30.909	8.612	-19.805	21.743	63.846	11.266
N078	RMCA	9833	African_colobines	Piliocolobus ellioti	M	-42.244	-13.619	-2.386	-10.977	32.293	-13.484	-30.066	7.127	-19.048	21.864	61.451	9.089
N079	RMCA	9834	African_colobines	Piliocolobus ellioti	M	-43.112	-14.106	-2.088	-11.045	33.069	-15.22	-29.446	8.356	-20.891	21.865	62.47	10.15
N082	RMCA	6139	African_colobines	Piliocolobus ellioti	M	-44.31	-12.171	-0.302	-11.539	33.57	-14.464	-30.688	7.196	-21.749	21.108	63.479	9.87
N083	RMCA	2117	African_colobines	Piliocolobus ellioti	M	-42.438	-14.188	-1.601	-11.139	33.832	-16.702	-28.765	9.56	-21.889	21.618	60.862	10.851
N089	RMCA	1841	African_colobines	Piliocolobus ellioti	M	-44.597	-15.448	-1.991	-11.945	35.106	-13.864	-30.744	9.551	-20.868	22.716	63.093	8.99
N314	RMCA	83006M396	African_colobines	Piliocolobus ellioti	M	-41.361	-14.274	-1.774	-8.631	30.82	-12.66	-27.894	7.577	-18.532	20.058	58.741	7.93
N315	RMCA	83006M397	African_colobines	Piliocolobus ellioti	M	-45.326	-16.405	-2.801	-9.514	33.861	-13.361	-28.873	9.282	-19.328	21.392	62.466	8.607
N316	RMCA	83006M401	African_colobines	Piliocolobus ellioti	M	-43.943	-16.198	-0.19	-9.157	33.261	-13.654	-29.827	9.215	-20.172	21.955	60.871	7.838
N318	RMCA	83006M393	African_colobines	Piliocolobus ellioti	M	-44.791	-15.954	-2.066	-10.131	33.383	-14.73	-31.388	7.695	-18.033	23.628	62.895	9.492
N319	RMCA	83006M394	African_colobines	Piliocolobus ellioti	M	-43.069	-14.596	-2.862	-8.801	32.734	-12.587	-28.829	8.655	-20.923	19.395	62.949	7.935
K196	MfN	32719bis	African_colobines	Piliocolobus foai	F	-41.097	-12.771	-1.854	-10.921	31.746	-13.106	-29.466	7.725	-19.365	20.071	60.037	9.003
K214	MfN	32721	African_colobines	Piliocolobus foai	F	-38.928	-11.657	-1.268	-9.956	30.595	-15.472	-28.604	7.488	-19.873	19.221	58.078	10.376
K343	MfN	32719	African_colobines	Piliocolobus foai	F	-40.935	-12.019	-2.506	-11.994	31.955	-12.842	-29.17	7.564	-19.22	19.907	59.876	9.384
N132	RMCA	10780	African_colobines	Piliocolobus foai	F	-40.038	-13.778	-2.673	-9.806	33.01	-14.733	-29.022	9.129	-19.736	19.815	58.46	9.373
N135	RMCA	11634	African_colobines	Piliocolobus foai	F	-37.911	-14.288	-2.058	-9.38	30.623	-11.872	-28.775	9.366	-19.405	19.111	57.526	7.064
N137	RMCA	49272	African_colobines	Piliocolobus foai	F	-41.468	-14.745	-2.373	-11.455	32.929	-12.447	-28.337	9.894	-19.484	20.47	58.733	8.284
N142	RMCA	1063	African_colobines	Piliocolobus foai	F	-40.16	-13.4	-0.741	-10.082	31.87	-11.203	-27.531	8.174	-20.249	19.949	56.811	6.561
N180	RMCA	27080	African_colobines	Piliocolobus foai	F	-38.376	-13.388	-1.876	-8.438	29.799	-12.886	-28.001	7.972	-17.94	18.621	56.395	8.119
N185	RMCA	27079	African_colobines	Piliocolobus foai	F	-42.73	-14.672	-1.398	-9.369	32.723	-11.735	-30.752	8.394	-20.45	20.382	62.608	7
N187	RMCA	26915	African_colobines	Piliocolobus foai	F	-40.944	-13.67	-1.622	-10.213	32.978	-14.162	-29.17	8.546	-20.283	20.649	59.04	8.848
N197	RMCA	27251	African_colobines	Piliocolobus foai	F	-39.716	-14.671	-2.135	-9.882	31.37	-11.722	-28.912	8.384	-19.229	20.948	58.623	6.942
N282	RMCA	91060M93	African_colobines	Piliocolobus foai	F	-42.466	-14.544	-1.654	-10.211	31.153	-14.304	-26.704	9.238	-16.355	19.458	56.026	10.363
K113	BMNH	9.12.2.1	African_colobines	Piliocolobus foai	M	-48.415	-16.659	-3.455	-13.355	37.144	-15.345	-32.549	10.077	-20.991	24.423	68.265	10.859
K193	MfN	32717	African_colobines	Piliocolobus foai	M	-46.618	-15.156	-1.209	-12.093	35.192	-14.901	-30.393	10.749	-22.21	20.982	65.238	10.419
K195	MfN	32713is	African_colobines	Piliocolobus foai	M	-46.935	-15.833	-3.148	-13.315	35.236	-15.54	-28.578	10.498	-19.594	22.506	63.019	11.684
K201	MfN	32711is	African_colobines	Piliocolobus foai	M	-48.32	-17.106	-3.287	-11.64	36.277	-15.476	-31.458	9.608	-19.997	24.033	66.784	10.58
K205	MfN	32709	African_colobines	Piliocolobus foai	M	-46.067	-15.116	-0.903	-11.771	34.359	-15.004	-30.374	9.514	-21.882	22.259	64.867	10.119
K342	MfN	32713	African_colobines	Piliocolobus foai	M	-47.369	-15.784	-3.239	-14.164	35.387	-15.924	-28.368	10.962	-19.761	22.536	63.35	12.373
K344	MfN	32711	African_colobines	Piliocolobus foai	M	-48.153	-17.429	-3.259	-11.619	36.111	-15.393	-31.338	9.619	-19.457	24.366	66.096	10.456
N127	RMCA	14307	African_colobines	Piliocolobus foai	M	-49.334	-16.059	-0.604	-11.857	37.006	-17.922	-31.788	11.316	-22.153	22.055	66.872	12.466
N128	RMCA	14302	African_colobines	Piliocolobus foai	M	-48.801	-17.462	-2.156	-11.328	36.825	-13.87	-31.815	10.908	-19.299	22.302	65.246	9.45
N129	RMCA	14771	African_colobines	Piliocolobus foai	M	-46.827	-15.993	-2.394	-11.462	34.721	-15.484	-30.829	8.978	-17.754	22.953	63.083	11.009
N130	RMCA	14772	African_colobines	Piliocolobus foai	M	-44.087	-13.929	-1.791	-11.126	34.055	-13.669	-30.136	8.162	-18.187	21.098	60.147	9.464
N131	RMCA	10777	African_colobines	Piliocolobus foai	M	-44.21	-14.558	-1.688	-10.909	32.946	-14.675	-30.388	8.617	-20.729	21.602	64.069	9.924
N133	RMCA	11632	African_colobines	Piliocolobus foai	M	-44.925	-15.375	-3.484	-12.515	34.778	-15.117	-30.866	9.443	-21.337	23.085	65.834	10.479
N134	RMCA	11633	African_colobines	Piliocolobus foai	M	-44.321	-14.968	-2.825	-12.138	35.649	-15.914	-32.141	8.907	-20.771	23.599	64.41	10.514
N136	RMCA	1067	African_colobines	Piliocolobus foai	M	-46.52	-15.092	-3.973	-12.97	35.698	-14.99	-32.109	10.083	-21.071	21.772	67.975	11.197
N138	RMCA	9273	African_colobines	Piliocolobus foai	M	-41.762	-14.919	-1.935	-11.607	31.946	-13.994	-29.986	9.345	-18.918	21.603	60.655	9.572
N139	RMCA	9855	African_colobines	Piliocolobus foai	M	-47.208	-12.812	-2.284	-13.726	35.8	-18.109	-30.429	10.073	-22.858	20.546	66.98	14.028
N140	RMCA	874	African_colobines	Piliocolobus foai	M	-45.519	-15.901	-2.536	-12.73	38.58	-15.297	-30.455	12.089	-25.003	22.377	64.932	9.462
N141	RMCA	875	African_colobines	Piliocolobus foai	M	-44.904	-14.354	-1.123	-11.152	32.687	-16.228	-28.503	7.975	-18.757	22.359	60.6	11.401
N176	RMCA	27090	African_colobines	Piliocolobus foai	M	-44.803	-14.795	-1.197	-11.081	33.625	-14.209	-30.616	9.327	-21.7	21.314	64.69	9.444
N177	RMCA	27103	African_colobines	Piliocolobus foai	M	-47.985	-16.805	-1.404	-12.807	35.82	-14.592	-32.46	9.207	-21.874	25.507	67.903	9.491
N178	RMCA	27104	African_colobines	Piliocolobus foai	M	-46.704	-17.676	-0.877	-10.21	34.435	-15.593	-30.938	10.254	-21.324	23.65	65.408	9.575
N181	RMCA	27081	African_colobines	Piliocolobus foai	M	-43.514	-14.977	-2.595	-10.803	32.563	-14.809	-30.013	8.22	-20.523	22.531	64.081	9.838
N182	RMCA	27083	African_colobines	Piliocolobus foai	M	-44.259	-15.004	-2.441	-13.56	34.842	-14.955	-31.74	10.422	-20.681	22.384	64.279	10.713
N183	RMCA	27084	African_colobines	Piliocolobus foai	M	-46.298	-14.88	-1.619	-13.317	37.835	-17.454	-31.968	10.574	-21.896	23.197	63.947	11.879
N184	RMCA	27085	African_colobines	Piliocolobus foai	M	-43.951	-14.755	-1.66	-11.987	34.45	-15.32	-31.378	8.992	-19.543	22.74	62.082	10.33
N186	RMCA	23744	African_colobines	Piliocolobus foai	M	-46.469	-15.337	-2.456	-13.312	35.461	-14.496	-31.312	9.358	-21.2	23.56	65.976	10.227
N188	RMCA	27526	African_colobines	Piliocolobus foai	M	-48.536	-14.643	-2.758	-11.523	37.05	-14.951	-30.954	8.871	-20.605	21.602	65.803	10.644
N189	RMCA	27719	African_colobines	Piliocolobus foai	M	-46.844	-13.954	-1.401	-12.401	36.443	-18.844	-30.907	8.59	-20.923	23.481	63.632	13.128
N283	RMCA	30558	African_colobines	Piliocolobus foai	M	-44.171	-13.921	-2.911	-11.475	33.458	-14.791	-31.393	7.349	-19.81	22.524	64.826	10.315
N284	RMCA	33965	African_colobines	Piliocolobus foai	M	-42.522	-15.155	-2.109	-11.041	33.51	-13.056	-30.978	9.106	-21.043	22.064	63.141	8.081
N285	RMCA	34388	African_colobines	Piliocolobus foai	M	-44.57	-15.844	-1.241	-10.839	34.592	-14.317	-28.929	10.972	-22.144	20.961	62.292	9.068
N286	RMCA	29109	African_colobines	Piliocolobus foai	M	-46.307	-15.923	-3.434	-12.032	34.384	-15.035	-30.491	8.56	-19.796	23.876	65.644	10.555
N287	RMCA	29108	African_colobines	Piliocolobus foai	M	-45.418	-14.661	-3.453	-10.947	36.231	-16.51	-30.103	9.39	-20.662	21.469	63.404	11.259
K065	BMNH	30.11.7.1	African_colobines	Piliocolobus oustaleti	F	-43.413	-12.014	-1.974	-10.126	34.617	-14.699	-28.313	8.034	-20.952	18.814	60.036	9.99
K066	BMNH	30.11.11.39	African_colobines	Piliocolobus oustaleti	F	-43.697	-13.325	-0.816	-9.808	31.994	-13.851	-27.01	8.177	-20.467	19.4	59.995	9.406
K067	BMNH	30.11.11.34	African_colobines	Piliocolobus oustaleti	F	-42.158	-13.356	-1.427	-11.213	32.994	-13.814	-28.276	8.603	-21.219	20.687	60.087	9.094
K069	BMNH	30.11.11.37	African_colobines	Piliocolobus oustaleti	F	-41.225	-13.723	-0.01	-9.855	31.635	-13.2	-27.415	8.39	-19.664	20.221	56.679	8.167
K070	BMNH	30.11.11.20	African_colobines	Piliocolobus oustaleti	F	-42.79	-14.004	-2.348	-10.547	33.479	-14.099	-27.291	8.798	-19.695	20.425	58.645	9.427
K071	BMNH	30.11.11.18	African_colobines	Piliocolobus oustaleti	F	-39.434	-13.492	-1.397	-9.975	30.65	-14.182	-27.699	8.518	-21.186	20.243	59.065	8.888
K077	BMNH	30.11.11.19	African_colobines	Piliocolobus oustaleti	F	-41.376	-14.338	-1.933	-10.388	31.239	-13.443	-27.14	9.088	-19.835	20.097	59.045	8.984
K148	Powell-Cotton	C152	African_colobines	Piliocolobus oustaleti	F	-43.61	-12.937	-0.203	-9.445	33.519	-12.57	-27.904	8.304	-21.278	18.755	59.477	7.893
K149	Powell-Cotton	C150	African_colobines	Piliocolobus oustaleti	F	-44.285	-15.13	-1.396	-10.51	35.326	-15.902	-28.511	11.003	-21.505	20.245	60.371	10.295
K150	Powell-Cotton	C153	African_colobines	Piliocolobus oustaleti	F	-43.67	-15.488	-1.168	-9.87	33.528	-15.019	-27.79	10.172	-20.709	20.684	59.808	9.52
K153	Powell-Cotton	C154	African_colobines	Piliocolobus oustaleti	F	-39.04	-11.768	-2.485	-8.466	30.03	-13.778	-27.28	7.706	-20.568	17.082	59.344	9.224
K170	Powell-Cotton	C186	African_colobines	Piliocolobus oustaleti	F	-44.076	-15.388	-2.011	-9.423	33.372	-13.721	-27.946	9.091	-19.659	20.691	60.32	8.75
K172	Powell-Cotton	C184	African_colobines	Piliocolobus oustaleti	F	-39.45	-14.306	-2.038	-9.717	30.364	-13.455	-27.752	8.613	-19.824	20.412	58.7	8.452
N088	RMCA	2809	African_colobines	Piliocolobus oustaleti	F	-39.972	-13.81	-1.439	-9.332	31.253	-12.239	-26.983	7.914	-18.941	20.086	56.082	7.382
N091	RMCA	1786	African_colobines	Piliocolobus oustaleti	F	-43.466	-16.111	-1.396	-10.487	32.993	-12.483	-28.135	9.93	-19.485	21.31	59.489	7.842
N193	RMCA	100?98	African_colobines	Piliocolobus oustaleti	F	-41.379	-12.664	-2.589	-9.518	33.115	-15.473	-27.014	9.322	-19.901	17.662	57.768	10.67
N195	RMCA	978	African_colobines	Piliocolobus oustaleti	F	-40.251	-12.713	-1.266	-10.184	31.191	-12.526	-26.203	9.41	-20.288	17.475	56.816	8.539
N203	RMCA	20505	African_colobines	Piliocolobus oustaleti	F	-39.593	-12.681	-0.968	-10.402	29.04	-13.547	-26.59	9.229	-19.83	17.679	57.942	9.723
N204	RMCA	21499	African_colobines	Piliocolobus oustaleti	F	-40.301	-13.345	-1.563	-9.011	31.131	-15.179	-27.053	8.969	-20.008	18.622	57.794	9.944
N206	RMCA	20399	African_colobines	Piliocolobus oustaleti	F	-44.14	-12.746	0.731	-9.528	31.794	-14.794	-28.27	8.188	-19.849	18.648	59.734	10.232
N207	RMCA	20400	African_colobines	Piliocolobus oustaleti	F	-41.061	-11.45	-1.822	-10.094	31.6	-15.182	-26.911	7.487	-18.621	18.317	56.814	10.922
N209	RMCA	12340	African_colobines	Piliocolobus oustaleti	F	-42.715	-15.235	-2.721	-10.015	30.717	-13.81	-25.948	10.097	-19.297	19.078	59.964	9.885
N211	RMCA	11170	African_colobines	Piliocolobus oustaleti	F	-44.677	-14.979	-2.037	-10.607	34.791	-14.87	-29.607	9.412	-20.412	21.266	61.942	9.777
N212	RMCA	11822	African_colobines	Piliocolobus oustaleti	F	-43.856	-14.696	-1.729	-10.49	32.107	-15.084	-26.865	8.755	-18.713	20.996	59.056	10.518
N213	RMCA	12338	African_colobines	Piliocolobus oustaleti	F	-42.338	-13.577	-2.271	-10.426	31.407	-14.236	-25.974	8.913	-19.948	19.213	59.126	10.113
N215	RMCA	91060M87	African_colobines	Piliocolobus oustaleti	F	-43.164	-12.73	-1.522	-9.796	32.537	-13.62	-28.823	7.836	-19.387	18.841	60.359	9.47
N216	RMCA	91060M91	African_colobines	Piliocolobus oustaleti	F	-42.653	-14.008	-0.168	-8.948	32.387	-13.769	-27.071	8.266	-20.433	20.135	57.937	8.323
N217	RMCA	91060M90	African_colobines	Piliocolobus oustaleti	F	-43.994	-14.611	-1.055	-9.798	34.241	-14.107	-29.367	8.61	-21.341	21.364	61.517	8.543
N219	RMCA	36973	African_colobines	Piliocolobus oustaleti	F	-44.863	-13.138	-0.936	-11.256	34.694	-15.583	-30.347	8.644	-19.79	20.396	61.242	10.937
N221	RMCA	36976	African_colobines	Piliocolobus oustaleti	F	-43.525	-15.785	-1.313	-9.818	33.186	-14.366	-27.949	10.516	-19.446	20.13	59.047	9.323
N223	RMCA	28536	African_colobines	Piliocolobus oustaleti	F	-42.967	-13.431	-2.538	-11.787	32.14	-12.304	-27.167	8.906	-18.748	19.283	59.28	9.332
N226	RMCA	25452	African_colobines	Piliocolobus oustaleti	F	-43.824	-15.41	-0.363	-8.055	32.886	-14.284	-27.708	9.125	-19.986	20.139	58.995	8.486
N228	RMCA	25499	African_colobines	Piliocolobus oustaleti	F	-43.569	-16.755	-2.166	-10.768	32.979	-13.734	-28.731	9.854	-19.776	22.735	61.264	8.668
N231	RMCA	27744	African_colobines	Piliocolobus oustaleti	F	-40.803	-14.386	-1.119	-9.154	31.901	-12.74	-28.158	8.468	-19.097	20.214	57.275	7.598
N242	RMCA	13339	African_colobines	Piliocolobus oustaleti	F	-43.482	-15.723	-0.993	-8.336	32.319	-13.918	-29.942	9.035	-19.314	20.448	61.411	8.493
K064	BMNH	30.11.11.32	African_colobines	Piliocolobus oustaleti	M	-47.581	-16.321	-2.516	-10.194	35.08	-15.003	-29.413	9.883	-21.6	21.615	66.031	10.02
K068	BMNH	30.11.11.33	African_colobines	Piliocolobus oustaleti	M	-51.951	-14.428	-0.989	-13.468	39.364	-15.69	-32.811	9.517	-20.845	22.298	67.232	11.771
K075	BMNH	20.10.17.2	African_colobines	Piliocolobus oustaleti	M	-45.112	-15.479	-2.339	-11.639	34.804	-14.408	-30.836	9.387	-21.477	22.664	64.961	9.476
K078	BMNH	1981.99	African_colobines	Piliocolobus oustaleti	M	-44.013	-14.767	-1.75	-10.768	31.991	-14.256	-28.134	8.573	-19.416	21.326	61.321	9.892
K080	BMNH	30.11.11.17	African_colobines	Piliocolobus oustaleti	M	-43.886	-14.647	-0.911	-10.508	34.364	-12.382	-31.619	8.075	-21.596	22.284	63.648	7.178
K081	BMNH	1981.1	African_colobines	Piliocolobus oustaleti	M	-45.464	-16.522	-1.88	-9.614	33.588	-14.101	-31.036	9.027	-20.103	22.365	64.896	8.845
K086	BMNH	20.10.17.1	African_colobines	Piliocolobus oustaleti	M	-45.817	-15.717	-1.066	-11.011	35.137	-16.185	-30.971	9.514	-22.458	23.204	65.176	10.195
K087	BMNH	1981.98	African_colobines	Piliocolobus oustaleti	M	-44.699	-15.617	-2.783	-10.891	34.676	-14.947	-31.383	8.884	-18.706	22.591	62.894	9.982
K091	BMNH	30.11.11.26	African_colobines	Piliocolobus oustaleti	M	-45.65	-14.598	-0.687	-10.447	36.806	-14.599	-30.489	9.434	-21.093	21.207	61.112	9.003
K093	BMNH	30.11.11.13	African_colobines	Piliocolobus oustaleti	M	-48.906	-15.928	0.134	-12.575	34.242	-14.582	-31.037	9.85	-20.231	22.601	65.799	10.633
K094	BMNH	30.11.11.25	African_colobines	Piliocolobus oustaleti	M	-45.401	-14.699	-1.527	-11.596	34.203	-14.267	-31.771	8.726	-21.926	22.317	66.421	9.519
K151	Powell-Cotton	C149	African_colobines	Piliocolobus oustaleti	M	-44.594	-12.048	-1.371	-11.463	31.946	-13.917	-26.735	8.588	-21.695	18.147	62.449	10.693
K152	Powell-Cotton	C148	African_colobines	Piliocolobus oustaleti	M	-48.004	-14.844	-2.147	-11.11	36.438	-15.961	-30.265	9.537	-21.917	21.331	65.894	11.046
K174	Powell-Cotton	C183	African_colobines	Piliocolobus oustaleti	M	-46.652	-17.814	-1.867	-8.913	34.585	-13.737	-29.872	10.035	-19.766	22.165	63.571	8.263
K187	Powell-Cotton	C239	African_colobines	Piliocolobus oustaleti	M	-45.806	-14.978	-2.291	-11.738	33.559	-15.795	-32.629	9.313	-22.768	22.126	69.935	11.073
N073	RMCA	25498	African_colobines	Piliocolobus oustaleti	M	-42.991	-12.007	-2.473	-10.674	33.495	-13.968	-28.803	7.622	-20.631	19.182	61.404	9.844
N084	RMCA	2797	African_colobines	Piliocolobus oustaleti	M	-45.826	-12.913	0.269	-11.318	34.678	-14.917	-31.946	8.258	-22.152	20.794	64.976	10.096
N085	RMCA	2803	African_colobines	Piliocolobus oustaleti	M	-42.91	-13.007	-2.182	-12.844	34.158	-16.302	-27.592	10.281	-22.265	20.11	60.791	11.762
N086	RMCA	2804	African_colobines	Piliocolobus oustaleti	M	-44.228	-14.488	-2.562	-9.967	32.88	-14.785	-27.736	8.056	-20.581	21.321	62.227	9.863
N087	RMCA	2807	African_colobines	Piliocolobus oustaleti	M	-43.223	-13.646	-0.571	-11.903	31.789	-13.659	-28.175	8.691	-19.993	20.834	60.174	9.683
N190	RMCA	10132	African_colobines	Piliocolobus oustaleti	M	-45.036	-14.153	-3.885	-11.378	32.879	-14.545	-27.727	8.608	-19.428	20.417	63.198	11.05
N192	RMCA	100?44	African_colobines	Piliocolobus oustaleti	M	-47.213	-14.295	-1.267	-11.884	34.252	-15.851	-29.054	8.656	-20.649	21.9	63.93	11.474
N194	RMCA	977	African_colobines	Piliocolobus oustaleti	M	-48.725	-14.091	-1.169	-12.736	34.416	-15.97	-29.662	9.725	-20.843	20.556	65.982	12.515
N196	RMCA	1040	African_colobines	Piliocolobus oustaleti	M	-45.977	-16.766	-2.352	-10.927	33.104	-15.049	-29.972	9.448	-19	22.914	64.197	10.38
N198	RMCA	1300	African_colobines	Piliocolobus oustaleti	M	-50.481	-14.801	-1.896	-11.995	38.52	-17.672	-31.007	10.14	-21.424	21.515	66.288	12.813
N199	RMCA	3405	African_colobines	Piliocolobus oustaleti	M	-43.19	-15.666	-0.002	-9.683	32.613	-13.943	-30.212	8.54	-21.7	22.894	62.491	7.858
N201	RMCA	8447	African_colobines	Piliocolobus oustaleti	M	-48.215	-16.253	-2.065	-12.55	33.613	-15.079	-30.416	9.077	-20.175	23.703	67.259	11.102
N202	RMCA	20504	African_colobines	Piliocolobus oustaleti	M	-47.404	-16.608	-3.458	-11.645	36.043	-16.691	-30.832	10.506	-19.928	22.646	65.58	11.792
N205	RMCA	15753	African_colobines	Piliocolobus oustaleti	M	-47.658	-16.048	-0.872	-12.402	35.192	-16.094	-33.927	9.396	-21.321	24.185	68.585	10.963
N208	RMCA	12339	African_colobines	Piliocolobus oustaleti	M	-48.072	-15.928	-1.931	-10.889	35.165	-16.651	-30.441	9.192	-20.215	22.747	65.494	11.529
N210	RMCA	12341	African_colobines	Piliocolobus oustaleti	M	-48.694	-13.367	-2.765	-11.984	36.309	-14.575	-31.71	8.086	-21.159	20.856	68.019	10.984
N214	RMCA	91060M85	African_colobines	Piliocolobus oustaleti	M	-48.504	-16.144	-2.265	-11.629	36.684	-14.497	-30.205	10	-20.262	22.223	64.552	10.047
N218	RMCA	28595	African_colobines	Piliocolobus oustaleti	M	-48.244	-12.552	-0.183	-12.473	34.081	-16.947	-31.155	8.734	-19.539	19.734	65.039	13.504
N220	RMCA	36974	African_colobines	Piliocolobus oustaleti	M	-48.292	-15.573	-3.026	-11.577	35.568	-16.499	-29.734	9.695	-21.197	22.045	66.681	11.91
N222	RMCA	27956	African_colobines	Piliocolobus oustaleti	M	-45.235	-14.541	-2.119	-9.228	34.071	-14.502	-29.387	9.165	-20.8	19.432	63.469	9.674
N224	RMCA	28591	African_colobines	Piliocolobus oustaleti	M	-44.569	-15.904	-1.93	-10.939	34.069	-15.247	-30.446	9.779	-19.884	22.233	62.761	10.078
N227	RMCA	25472	African_colobines	Piliocolobus oustaleti	M	-45.751	-17.273	-0.331	-12.128	34.644	-16.257	-29.596	11.515	-21.37	23.634	62.405	10.509
N229	RMCA	25518	African_colobines	Piliocolobus oustaleti	M	-47.507	-16.283	-1.482	-12.029	33.978	-14.644	-30.511	9.673	-20.053	22.858	65.575	10.425
N230	RMCA	25559	African_colobines	Piliocolobus oustaleti	M	-49.143	-13.865	-2.19	-12.37	36.352	-16.068	-29.96	9.535	-20.383	20.335	65.324	12.433
N243	RMCA	14488	African_colobines	Piliocolobus oustaleti	M	-50.397	-16.353	-0.458	-11.499	38.171	-17.452	-34.59	9.547	-20.723	24.153	67.997	11.604
K063	BMNH	14.6.2.1	African_colobines	Piliocolobus parmentieri	F	-39.302	-14.472	-1.084	-7.845	30.307	-11.683	-28.654	7.894	-19.439	19.777	58.171	6.328
N094	RMCA	80057M19	African_colobines	Piliocolobus parmentieri	F	-44.011	-15.74	-1.198	-10.29	33.438	-12.398	-30.359	8.716	-18.356	21.969	60.487	7.743
N095	RMCA	80057M05	African_colobines	Piliocolobus parmentieri	F	-46.386	-15.393	-1.214	-10.105	35.1	-13.699	-30.994	8.591	-20.05	21.909	63.544	8.698
N098	RMCA	80057M23	African_colobines	Piliocolobus parmentieri	F	-44.382	-15.002	-2.357	-10.454	33.951	-13.881	-27.737	8.556	-20.057	21.768	60.583	9.012
N099	RMCA	80057M12	African_colobines	Piliocolobus parmentieri	F	-42.765	-13.432	-2.032	-11.251	32.42	-13.322	-26.848	8.445	-19.276	20.113	58.5	9.447
N100	RMCA	80057M7	African_colobines	Piliocolobus parmentieri	F	-43.96	-15.626	-1.469	-10.245	33.883	-14.157	-28.981	9.67	-18.788	21.198	59.316	9.159
N101	RMCA	80057M20	African_colobines	Piliocolobus parmentieri	F	-46.523	-15.523	-1.224	-10.635	36.602	-14.953	-30.213	9.508	-20.663	22.186	62.022	9.417
N102	RMCA	80057M21	African_colobines	Piliocolobus parmentieri	F	-46.42	-14.506	0.251	-10.232	35.33	-14.888	-30.756	8.449	-20.042	21.665	61.637	9.512
N103	RMCA	80057M22	African_colobines	Piliocolobus parmentieri	F	-43.476	-12.7	1.236	-8.877	34.466	-13.435	-29.607	8.36	-21.047	18.721	58.428	7.931
N105	RMCA	80057M13	African_colobines	Piliocolobus parmentieri	F	-43.698	-17.289	-0.995	-10.248	31.484	-10.606	-29.296	9.022	-20.18	23.155	62.686	5.967
N106	RMCA	80057M14	African_colobines	Piliocolobus parmentieri	F	-41.911	-13.074	0.252	-8.917	32.08	-12.906	-29.371	7.251	-19.527	19.876	58.477	7.77
N107	RMCA	80057M10	African_colobines	Piliocolobus parmentieri	F	-44.587	-12.453	1.762	-9.577	34.038	-12.595	-29.229	8.347	-21.067	18.385	59.084	7.894
N109	RMCA	80057M8	African_colobines	Piliocolobus parmentieri	F	-42.086	-14.584	0.268	-9.748	34.274	-14.619	-31.257	9.252	-19.879	21.19	58.682	8.508
N110	RMCA	80057M3	African_colobines	Piliocolobus parmentieri	F	-42.711	-16.179	-1.034	-8.535	31.901	-14.116	-28.395	9.871	-19.719	20.42	59.958	8.539
N111	RMCA	80057M4	African_colobines	Piliocolobus parmentieri	F	-43.795	-12.145	-0.812	-10.66	33.828	-13.097	-28.461	8.081	-20.122	18.704	59.363	9.116
N112	RMCA	80057M24	African_colobines	Piliocolobus parmentieri	F	-43.399	-13.711	-0.61	-10.878	31.423	-12.253	-27.772	8.176	-18.774	20.029	59.133	8.638
N113	RMCA	80057M29	African_colobines	Piliocolobus parmentieri	F	-42.247	-13.546	-1.834	-9.094	34.181	-14.776	-26.656	9.774	-20.52	18.16	57.077	9.483
N114	RMCA	80057M26	African_colobines	Piliocolobus parmentieri	F	-46.092	-13.504	0.853	-11.695	34.65	-13.566	-27.668	9.617	-22.696	20.018	60.953	9.13
N115	RMCA	80057M25	African_colobines	Piliocolobus parmentieri	F	-44.046	-16.053	-2.042	-10.998	35.687	-14.445	-31.909	9.655	-20.21	23.052	62.52	8.788
N116	RMCA	80057M34	African_colobines	Piliocolobus parmentieri	F	-43.022	-13.577	0.034	-10.098	32.159	-14.443	-28.102	7.867	-17.946	20.581	56.877	9.669
N117	RMCA	80057M36	African_colobines	Piliocolobus parmentieri	F	-43.85	-14.101	-2.868	-10.905	31.977	-11.735	-26.623	8.768	-18.339	19.129	59.703	8.845
N120	RMCA	80057M27	African_colobines	Piliocolobus parmentieri	F	-41.032	-12.53	-0.773	-10.568	32.46	-11.86	-27.641	8.618	-19.989	18.546	56.974	7.794
N121	RMCA	80057M30	African_colobines	Piliocolobus parmentieri	F	-44.924	-15.718	-1.455	-10.242	34.991	-12.005	-29.75	9.415	-21.196	21.478	62.334	7.072
N122	RMCA	80057M43	African_colobines	Piliocolobus parmentieri	F	-45.622	-15.142	-0.73	-8.969	34.538	-12.976	-29.792	8.712	-22.431	20.874	64.036	7.501
N123	RMCA	80057M44	African_colobines	Piliocolobus parmentieri	F	-43.989	-14.236	-0.691	-10.144	34.537	-14.131	-29.776	8.418	-20.912	21.451	60.832	8.642
N145	RMCA	80057M68	African_colobines	Piliocolobus parmentieri	F	-42.183	-13.907	-0.348	-11.048	32.336	-13.504	-28.69	8.538	-19.24	21.071	58.124	8.849
N146	RMCA	80057M63	African_colobines	Piliocolobus parmentieri	F	-41.607	-13.322	-0.663	-9.844	31.271	-13.697	-27.417	7.987	-19.444	19.89	57.86	8.985
N147	RMCA	80057M70	African_colobines	Piliocolobus parmentieri	F	-41.648	-14.758	-1.873	-10.585	31.912	-14.04	-28.488	8.626	-18.919	21.588	59.017	9.168
N148	RMCA	80057M71	African_colobines	Piliocolobus parmentieri	F	-45.078	-12.995	-0.115	-11.19	34.895	-13.611	-28.944	8.804	-21.251	19.831	60.493	9.161
N150	RMCA	80057M69	African_colobines	Piliocolobus parmentieri	F	-43.964	-15.027	0.122	-10.139	34.351	-14.534	-28.769	10.323	-21.63	20.492	59.89	8.885
N151	RMCA	80057M64	African_colobines	Piliocolobus parmentieri	F	-41.64	-15.963	-0.93	-8.319	31.831	-12.597	-28.73	9.189	-18.937	20.583	58.406	7.108
N152	RMCA	80057M65	African_colobines	Piliocolobus parmentieri	F	-43.414	-12.924	-0.435	-9.505	34.933	-15.727	-27.969	9.026	-21.461	19.18	58.346	9.949
N154	RMCA	80057M57	African_colobines	Piliocolobus parmentieri	F	-43.052	-13.797	-0.691	-9.574	32.647	-13.729	-29.268	8.054	-20.937	20.462	61.301	8.583
N155	RMCA	80057M58	African_colobines	Piliocolobus parmentieri	F	-44.627	-12.671	-0.525	-10.851	34.827	-13.541	-28	7.759	-20.793	20.405	59.118	8.898
N156	RMCA	80057M59	African_colobines	Piliocolobus parmentieri	F	-42.652	-12.616	-0.832	-9.299	33.347	-13.197	-28.755	7.913	-21.112	18.9	60.004	8.299
N157	RMCA	80057M55	African_colobines	Piliocolobus parmentieri	F	-42.604	-13.567	0.479	-9.553	33.387	-12.372	-28.627	8.521	-22.198	19.966	59.563	7.005
N158	RMCA	80057M56	African_colobines	Piliocolobus parmentieri	F	-41.217	-12.359	-0.485	-10.117	32.163	-15.313	-28.618	7.721	-19.459	19.922	57.616	10.147
N162	RMCA	80057M78	African_colobines	Piliocolobus parmentieri	F	-43.34	-13.374	0.593	-9.933	33.313	-15.86	-29.019	9.144	-21.263	19.79	59.716	10.233
N164	RMCA	80057M93	African_colobines	Piliocolobus parmentieri	F	-43.838	-14.333	-1.092	-10.192	32.862	-12.893	-29.241	8.314	-20.167	20.757	61.476	8.346
N167	RMCA	80057M79	African_colobines	Piliocolobus parmentieri	F	-44.798	-15.493	0.049	-10.324	33.226	-14.917	-28.793	9.943	-19.707	21.01	60.024	9.782
N168	RMCA	80057M75	African_colobines	Piliocolobus parmentieri	F	-44.178	-13.982	-0.219	-10.132	33.771	-13.628	-29.415	8.762	-20.307	20.221	60.347	8.76
N170	RMCA	80057M72	African_colobines	Piliocolobus parmentieri	F	-45.601	-15.453	-0.622	-10.312	34.446	-14.219	-28.721	8.957	-19.755	22.01	60.252	9.017
N171	RMCA	80057M80	African_colobines	Piliocolobus parmentieri	F	-42.154	-12.842	-1.385	-10.547	32.131	-14.774	-26.588	8.601	-19.049	19.128	57.044	10.434
N173	RMCA	80057M92	African_colobines	Piliocolobus parmentieri	F	-42.637	-17.045	-1.449	-9.33	34.846	-14.124	-29.352	10.87	-20.124	21.826	58.716	7.804
N174	RMCA	80057M94	African_colobines	Piliocolobus parmentieri	F	-43.127	-12.69	-0.312	-10.145	33.372	-13.641	-27.281	9.565	-22.491	17.89	59.838	9.022
N093	RMCA	80057M18	African_colobines	Piliocolobus parmentieri	M	-41.064	-13.338	-0.191	-11.267	33.919	-14.466	-30.358	10.237	-19.793	19.351	57.487	9.483
N096	RMCA	80057M15	African_colobines	Piliocolobus parmentieri	M	-46.649	-12.282	-0.168	-12.412	35.247	-16.502	-29.849	8.763	-21.867	20.36	63.287	12.073
N097	RMCA	80057M16	African_colobines	Piliocolobus parmentieri	M	-47.945	-13.933	0.196	-11.456	36.406	-14.847	-31.385	9.192	-22.01	20.988	64.739	10.056
N104	RMCA	80057M17	African_colobines	Piliocolobus parmentieri	M	-45.468	-14.398	-1.829	-12.101	33.43	-15.485	-28.72	8.299	-19.932	22.61	62.518	11.074
N108	RMCA	80057M11	African_colobines	Piliocolobus parmentieri	M	-45.711	-15.683	-0.425	-11.829	34.234	-14.916	-29.946	10.333	-20.307	21.954	62.156	10.141
N118	RMCA	80057M32	African_colobines	Piliocolobus parmentieri	M	-48.148	-14.854	0.953	-11.028	35.762	-15.316	-31.176	9.832	-21.491	21.125	64.099	10.242
N119	RMCA	80057M37	African_colobines	Piliocolobus parmentieri	M	-46.578	-15.069	-1.274	-12.369	35.762	-15.481	-32.369	10.553	-21.675	21.53	66.135	10.837
N124	RMCA	80057M45	African_colobines	Piliocolobus parmentieri	M	-50.238	-15.11	-0.37	-11.213	38.645	-15.699	-32.074	9.212	-19.543	22.138	63.579	10.672
N143	RMCA	80057M66	African_colobines	Piliocolobus parmentieri	M	-49.54	-14.853	-0.301	-12.578	36.481	-17.477	-32.064	8.982	-19.597	23.255	65.021	12.671
N144	RMCA	80057M67	African_colobines	Piliocolobus parmentieri	M	-46.792	-15.29	-0.141	-9.845	36.114	-14.469	-30.847	8.812	-21.834	22.216	63.501	8.576
N149	RMCA	80057M60	African_colobines	Piliocolobus parmentieri	M	-50.77	-13.877	-1.226	-12.893	39.63	-16.54	-32.316	9.72	-21.36	21.484	66.043	12.106
N153	RMCA	80057M54	African_colobines	Piliocolobus parmentieri	M	-46.315	-15.255	-2.768	-12.87	34.412	-15.039	-30.822	8.934	-18.469	23.024	63.962	11.206
N159	RMCA	80057M51	African_colobines	Piliocolobus parmentieri	M	-46.781	-13.069	-1.327	-12.024	35.812	-15.872	-29.126	9.164	-21.076	20.215	62.497	11.585
N160	RMCA	80057M52	African_colobines	Piliocolobus parmentieri	M	-47.182	-13.77	-1.008	-11.254	34.204	-14.497	-30.35	8.72	-19.587	20.022	63.922	10.778
N161	RMCA	80057M53	African_colobines	Piliocolobus parmentieri	M	-51	-17.28	-0.665	-12.07	36.212	-14.687	-31.364	10.081	-18.785	23.406	65.603	10.55
N163	RMCA	80057M74	African_colobines	Piliocolobus parmentieri	M	-45.902	-13.843	-0.578	-9.932	35.517	-14.237	-31.129	8.733	-21.738	20.189	63.829	9.089
N165	RMCA	80057M88	African_colobines	Piliocolobus parmentieri	M	-47.052	-13.903	-1.41	-11.841	36.843	-16.235	-31.485	9.728	-22.67	21.053	65.773	11.198
N166	RMCA	80057M85	African_colobines	Piliocolobus parmentieri	M	-48.168	-14.574	-1.249	-11.406	34.898	-15.455	-29.495	7.683	-21.714	23.169	65.727	10.583
N169	RMCA	80057M87	African_colobines	Piliocolobus parmentieri	M	-47.029	-14.119	-0.822	-11.377	35.037	-13.784	-31.395	8.068	-20.731	21.778	64.942	9.433
N172	RMCA	80057M84	African_colobines	Piliocolobus parmentieri	M	-47.869	-13.842	-0.863	-10.814	36.292	-15.526	-33.312	8.713	-24.347	21.245	70.099	10.223
N175	RMCA	80057M89	African_colobines	Piliocolobus parmentieri	M	-47.452	-15.774	-2.217	-11.686	37.516	-15.38	-30.381	10.372	-20.934	22.169	63.469	10.299
K011	BMNH	36.12.30.4	African_colobines	Piliocolobus rufomitratus	F	-36.862	-11.161	-1.667	-7.772	29.732	-12.445	-26.055	7.52	-18.948	16.026	53.799	7.831
K012	BMNH	23.10.15.5	African_colobines	Piliocolobus rufomitratus	F	-37.233	-11.225	-1.639	-8.889	30.499	-12.151	-26.337	8.338	-19.068	15.985	53.777	7.943
K013	BMNH	36.12.30.2	African_colobines	Piliocolobus rufomitratus	F	-37.302	-11.759	-1.704	-7.407	31.924	-12.234	-27.532	8.939	-19.866	15.301	54.48	7.161
K014	BMNH	36.12.30.3	African_colobines	Piliocolobus rufomitratus	F	-37.961	-12.166	-0.631	-7.942	31.934	-12.731	-28.529	9.046	-20.012	16.385	55.198	7.408
K016	BMNH	36.12.30.1	African_colobines	Piliocolobus rufomitratus	F	-37.434	-11.856	-1.841	-7.821	31.996	-12.712	-27.236	8.63	-19.65	16.233	54.164	7.527
K015	BMNH	23.10.15.1	African_colobines	Piliocolobus rufomitratus	M	-42.197	-13.039	-1.53	-10.656	34.418	-15.205	-28.621	9.891	-19.844	18.636	57.774	10.372
K021	BMNH	69.38	African_colobines	Piliocolobus tephrosceles	F	-40.349	-13.225	-0.537	-8.953	31.582	-13.585	-28.334	8.418	-20.752	19.132	58.391	8.214
K029	BMNH	30.8.1.6	African_colobines	Piliocolobus tephrosceles	F	-41.391	-13.404	-2.495	-10.461	32.012	-12.246	-28.154	7.554	-19.581	20.503	59.609	8.055
K030	BMNH	51.365	African_colobines	Piliocolobus tephrosceles	F	-37.584	-11.759	-1.544	-8.371	29.195	-12.521	-27.577	7.164	-19.92	17.643	57.428	7.844
K032	BMNH	1901.8.9.130	African_colobines	Piliocolobus tephrosceles	F	-40.513	-13.35	-1.991	-10.49	31.65	-14.042	-27.543	8.936	-19.462	19.411	57.858	9.536
K264	RCS	A67.44	African_colobines	Piliocolobus tephrosceles	F	-41.862	-13.441	-0.148	-10.386	31.403	-12.887	-27.25	8.673	-20.034	19.551	57.891	8.49
K265	RCS	G80.14	African_colobines	Piliocolobus tephrosceles	F	-38.631	-14.483	0.017	-9.474	30.448	-13.353	-28.767	8.985	-21.262	20.933	58.194	7.392
K267	RCS	A67.33	African_colobines	Piliocolobus tephrosceles	F	-42.884	-15.227	-1.386	-10.244	35.326	-15.987	-29.8	10.129	-23.392	22.042	62.136	9.287
N126	RMCA	22108	African_colobines	Piliocolobus tephrosceles	F	-39.308	-12.974	-1.904	-9.801	31.246	-12.527	-28.591	6.476	-20.697	21.557	59.254	7.269
K018	BMNH	30.8.1.5	African_colobines	Piliocolobus tephrosceles	M	-45.217	-13.118	-2.032	-13.137	35.285	-14.214	-29.998	7.841	-21.11	22.559	63.072	10.069
K019	BMNH	1901.8.9.15	African_colobines	Piliocolobus tephrosceles	M	-46.111	-14.967	-3.102	-10.989	35.203	-15.03	-30.441	9.704	-21.691	20.851	66.142	10.43
K020	BMNH	71.2065	African_colobines	Piliocolobus tephrosceles	M	-44.433	-11.87	-3.744	-13.443	34.721	-15.506	-28.12	7.713	-19.894	21.029	61.47	12.077
K022	BMNH	29.5.14.34	African_colobines	Piliocolobus tephrosceles	M	-45.837	-13.958	-2.81	-11.739	35.602	-15.389	-29.31	10.019	-22.491	20.102	64.845	10.964
K023	BMNH	44.41	African_colobines	Piliocolobus tephrosceles	M	-50.347	-15.458	-2.731	-13.904	35.932	-14.69	-29.604	10.302	-20.305	21.845	67.055	11.906
K024	BMNH	72.133	African_colobines	Piliocolobus tephrosceles	M	-43.319	-13.566	-1.843	-9.375	32.953	-14.413	-28.501	7.839	-20.88	20.189	61.59	9.325
K025	BMNH	69.379	African_colobines	Piliocolobus tephrosceles	M	-48.206	-14.684	-0.452	-13.251	36.312	-16.627	-32.067	9.691	-21.538	22.998	65.951	11.873
K026	BMNH	29.5.14.26	African_colobines	Piliocolobus tephrosceles	M	-47.308	-13.481	-1.614	-11.766	38.141	-16.13	-31.611	9.489	-24.629	21.246	67.021	10.642
K027	BMNH	30.8.1.3	African_colobines	Piliocolobus tephrosceles	M	-47.088	-15.368	-2.126	-12.336	36.633	-13.988	-29.693	10.668	-21.285	21.255	63.56	9.768
K028	BMNH	30.8.1.1	African_colobines	Piliocolobus tephrosceles	M	-45.7	-13.112	-1.811	-11.897	34.362	-16.14	-28.932	8.45	-21.181	20.99	63.261	11.709
K031	BMNH	30.8.1.4	African_colobines	Piliocolobus tephrosceles	M	-47.592	-15.368	-2.008	-13.621	35.544	-13.852	-29.603	10.28	-21.421	22.333	65.08	10.228
K033	BMNH	58.352	African_colobines	Piliocolobus tephrosceles	M	-50.343	-14.253	-2.196	-13.775	38.626	-15.648	-30.724	10.111	-22.661	21.809	67.299	11.757
K034	BMNH	30.8.1.2	African_colobines	Piliocolobus tephrosceles	M	-46.955	-15.967	-2.122	-11.514	35.427	-14.144	-29.349	8.978	-20.854	23.356	63.853	9.291
K263	RCS	A67.43	African_colobines	Piliocolobus tephrosceles	M	-44.993	-14.874	-2.952	-10.554	33.259	-14.545	-29.746	8.47	-18.79	21.184	63.221	10.319
K266	RCS	A67.31	African_colobines	Piliocolobus tephrosceles	M	-43.08	-11.957	0.773	-9.039	34.81	-16.11	-30.269	7.846	-21.889	19.444	59.655	9.816
K270	RCS	A67.31bis	African_colobines	Piliocolobus tephrosceles	M	-42.897	-12.379	0.568	-8.848	34.729	-16.308	-30.499	8.282	-21.927	19.367	60.026	9.886
N125	RMCA	26445	African_colobines	Piliocolobus tephrosceles	M	-43.784	-14.47	-1.673	-11.107	36.014	-15.581	-31.379	8.437	-21.465	23.256	62.289	9.465
K072	BMNH	12.7.26.7	African_colobines	Piliocolobus tholloni	F	-44.583	-17.995	-2.159	-9.624	32.163	-13.394	-29.159	9.771	-17.764	22.753	61.502	8.489
K147	Powell-Cotton	FC3	African_colobines	Piliocolobus tholloni	F	-45.276	-15.75	1.285	-10.733	33.843	-13.397	-29.41	11.529	-23.262	20.1	62.819	8.251
K171	Powell-Cotton	C272	African_colobines	Piliocolobus tholloni	F	-41.31	-14.509	-0.189	-9.243	31.943	-13.598	-28.633	9.035	-21.003	20.354	59.193	7.962
K188	Powell-Cotton	C269	African_colobines	Piliocolobus tholloni	F	-42.657	-16	-0.882	-9.816	31.106	-13.174	-27.627	10.137	-20.529	20.532	60.589	8.322
N225	RMCA	28593	African_colobines	Piliocolobus tholloni	F	-40.256	-12.416	-0.499	-8.316	31.684	-12.663	-27.874	7.658	-21.15	18.335	58.095	7.402
N232	RMCA	8069	African_colobines	Piliocolobus tholloni	F	-41.603	-14.632	-1.666	-7.502	30.275	-13.771	-28.703	7.311	-17.836	20.006	59.533	8.588
N233	RMCA	9363	African_colobines	Piliocolobus tholloni	F	-40.755	-13.384	-0.149	-7.865	30.902	-12.942	-28.253	7.828	-19.391	18.641	57.647	7.723
N234	RMCA	9408	African_colobines	Piliocolobus tholloni	F	-43.769	-14.597	0.02	-8.977	33.569	-15.715	-30.084	8.421	-20.381	21.349	60.645	9.518
N235	RMCA	7028	African_colobines	Piliocolobus tholloni	F	-41.492	-15.099	-1.038	-9.151	30.76	-12.131	-26.315	9.723	-18.915	18.913	57	7.745
N236	RMCA	5688	African_colobines	Piliocolobus tholloni	F	-44.33	-14.13	-0.669	-9.165	32.837	-12.935	-30.45	8.306	-18.522	19.32	61.133	8.603
N237	RMCA	5701	African_colobines	Piliocolobus tholloni	F	-46.231	-14.883	-0.044	-10.504	34.243	-15.357	-31.824	9.791	-18.659	20.21	62.515	10.743
N238	RMCA	2570	African_colobines	Piliocolobus tholloni	F	-41.273	-14.83	-0.953	-9.15	31.04	-14.897	-29.201	9.048	-20.218	20.515	60.605	9.314
N239	RMCA	2575	African_colobines	Piliocolobus tholloni	F	-43.896	-16.591	-1.871	-8.967	34.306	-13.837	-30.258	10.454	-19.983	20.673	61.702	8.269
N240	RMCA	2969	African_colobines	Piliocolobus tholloni	F	-42.347	-14.738	-0.843	-9.173	31.345	-12.229	-29.392	9.084	-19.9	19.337	61.136	7.719
N244	RMCA	14630	African_colobines	Piliocolobus tholloni	F	-44.358	-15.389	-1.304	-9.41	33.492	-13.979	-29.02	9.361	-18.612	20.325	59.802	9.092
N245	RMCA	14631	African_colobines	Piliocolobus tholloni	F	-41.525	-13.094	-0.427	-9.799	32.195	-13.134	-29.258	8.341	-19.416	19.206	58.431	8.48
N247	RMCA	10553	African_colobines	Piliocolobus tholloni	F	-42.917	-17.491	-1.488	-8.738	30.923	-12.411	-28.843	10.298	-17.296	20.563	59.623	7.779
N248	RMCA	10604	African_colobines	Piliocolobus tholloni	F	-41.783	-12.832	-0.043	-8.341	32.082	-11.727	-28.738	8.407	-20.009	17.275	58.491	7.218
N249	RMCA	10605	African_colobines	Piliocolobus tholloni	F	-43.481	-13.867	-0.14	-8.556	33.068	-13.334	-29.943	8.25	-19.532	19.268	60.029	8.239
N250	RMCA	10288	African_colobines	Piliocolobus tholloni	F	-40.867	-13.368	-0.138	-9.531	31.007	-12.612	-28.789	9.027	-19.701	18.31	58.487	8.174
N251	RMCA	10549	African_colobines	Piliocolobus tholloni	F	-43.757	-15.668	0.249	-8.075	33.705	-12.051	-32.775	9.005	-21.612	20.61	64.19	6.178
N252	RMCA	9515	African_colobines	Piliocolobus tholloni	F	-46.88	-15.556	-0.394	-10.124	34.282	-11.419	-31.177	8.914	-20.889	21.03	65.059	7.155
N258	RMCA	21354	African_colobines	Piliocolobus tholloni	F	-45.229	-16.467	-1.387	-10.126	33.735	-10.768	-31.127	10.4	-19.975	20.148	63.983	6.814
N259	RMCA	21355	African_colobines	Piliocolobus tholloni	F	-44.09	-16.043	-0.121	-8.175	33.271	-13.865	-30.526	8.566	-19.386	21.695	60.851	7.822
N262	RMCA	20886	African_colobines	Piliocolobus tholloni	F	-44.767	-15.135	-1.593	-9.8	34.373	-13.577	-29.409	9.254	-20.362	20.644	61.758	8.614
N263	RMCA	20895	African_colobines	Piliocolobus tholloni	F	-40.983	-14.837	-0.585	-7.181	32.213	-13.128	-29.26	8.388	-18.786	19.605	57.401	7.153
N265	RMCA	15452	African_colobines	Piliocolobus tholloni	F	-41.254	-14.559	-0.038	-8.863	30.483	-13.466	-28.948	8.784	-18.232	19.574	57.989	8.53
N266	RMCA	15541	African_colobines	Piliocolobus tholloni	F	-40.254	-13.279	0.901	-8.696	31.214	-13.077	-28.191	8.723	-19.725	18.558	56.055	7.77
N271	RMCA	28760	African_colobines	Piliocolobus tholloni	F	-44.806	-13.742	-0.613	-9.626	32.314	-13.4	-28.298	8.835	-19.287	18.46	60.689	9.474
N272	RMCA	28762	African_colobines	Piliocolobus tholloni	F	-43.391	-15.841	-0.016	-8.374	32.187	-11.903	-30.168	8.763	-17.753	20.394	59.141	6.961
N273	RMCA	28763	African_colobines	Piliocolobus tholloni	F	-42.969	-14.846	-0.123	-9.383	31.405	-11.293	-29.2	9.229	-19.044	19.073	59.93	7.219
N274	RMCA	28586	African_colobines	Piliocolobus tholloni	F	-42.484	-14.22	-2.227	-9.924	30.828	-13.049	-27.819	7.988	-18.178	20.085	59.881	9.12
N276	RMCA	28589	African_colobines	Piliocolobus tholloni	F	-43.702	-16.168	-3.562	-8.512	33.667	-12.502	-29.314	9.216	-19.176	20.296	62.087	7.671
N277	RMCA	28580	African_colobines	Piliocolobus tholloni	F	-42.112	-14.383	-2.495	-9.131	32.738	-14.61	-29.421	8.811	-19.701	19.875	60.991	9.438
N279	RMCA	27190	African_colobines	Piliocolobus tholloni	F	-42.632	-15.463	-1.707	-8.934	32.264	-15.189	-26.671	9.171	-18.782	20.779	57.529	9.636
N280	RMCA	28576	African_colobines	Piliocolobus tholloni	F	-41.346	-13.774	0.095	-7.345	31.51	-13.162	-28.89	7.742	-17.784	18.751	56.415	7.789
N281	RMCA	28577	African_colobines	Piliocolobus tholloni	F	-42.311	-12.985	-0.693	-9.69	31.877	-15.121	-27.886	8.877	-20.299	18.612	59.312	10.306
N301	RMCA	29503	African_colobines	Piliocolobus tholloni	F	-42.92	-17.297	-0.065	-7.991	31.363	-13.636	-30.494	9.313	-18.867	22.027	60.983	7.584
K073	BMNH	27.3.1.4	African_colobines	Piliocolobus tholloni	M	-48.965	-15.917	-2.025	-11.543	33.334	-14.279	-30.673	8.182	-17.739	22.664	66.069	10.894
K076	BMNH	12.7.26.6	African_colobines	Piliocolobus tholloni	M	-48.872	-16.894	-1.002	-11.594	35.569	-14.701	-32.642	8.561	-19.785	24.963	66.733	9.665
N246	RMCA	10551	African_colobines	Piliocolobus tholloni	M	-51.447	-18.052	0.105	-10.313	35.043	-14.524	-32.659	10.96	-21.26	22.016	70.218	9.914
N253	RMCA	9516	African_colobines	Piliocolobus tholloni	M	-49.054	-16.038	-0.459	-10.499	34.689	-15.299	-32.665	8.653	-21.676	23.036	69.165	10.147
N254	RMCA	9517	African_colobines	Piliocolobus tholloni	M	-49.254	-14.579	-0.874	-12.6	36.511	-15.856	-31.536	10.315	-21.986	21.025	67.14	11.696
N255	RMCA	9519	African_colobines	Piliocolobus tholloni	M	-47.669	-17.617	-0.183	-10.229	34.142	-14.928	-32.302	8.903	-18.754	24.507	64.766	9.364
N256	RMCA	9520	African_colobines	Piliocolobus tholloni	M	-48.656	-15.715	0.092	-12.209	34.987	-13.484	-31.531	9.518	-20.479	22.438	65.588	9.452
N257	RMCA	21353	African_colobines	Piliocolobus tholloni	M	-49.865	-16.507	-1.077	-11.864	38.475	-15.714	-34.122	10.707	-20.251	22.676	66.841	10.704
N260	RMCA	26902	African_colobines	Piliocolobus tholloni	M	-48.376	-16.726	-1.807	-10.59	36.651	-13.949	-31.484	11.174	-22.872	21.081	67.888	9.01
N261	RMCA	19547	African_colobines	Piliocolobus tholloni	M	-48.696	-16.974	-1.076	-10.022	38.225	-12.951	-34.515	10.168	-23.008	22.525	69.07	7.254
N264	RMCA	15450	African_colobines	Piliocolobus tholloni	M	-47.722	-15.892	-1.995	-10.162	33.668	-14.596	-32.354	7.301	-18.014	23.258	66.416	10.091
N268	RMCA	17563	African_colobines	Piliocolobus tholloni	M	-46.127	-15.239	-0.812	-9.882	33.76	-15.523	-29.334	9.99	-18.618	19.769	61.131	10.885
N269	RMCA	28590	African_colobines	Piliocolobus tholloni	M	-46.431	-17.075	-3.656	-9.469	34.519	-13.158	-29.284	10.262	-20.338	20.799	65.191	8.641
N270	RMCA	28759	African_colobines	Piliocolobus tholloni	M	-48.694	-17.226	-1.139	-9.719	34.674	-14.675	-31.994	9.974	-21.526	22.148	68.679	9.498
N275	RMCA	28587	African_colobines	Piliocolobus tholloni	M	-51.077	-19.196	-1.508	-12.354	35.626	-13.275	-35.481	10.038	-20.281	25.813	72.721	8.973
N278	RMCA	28583	African_colobines	Piliocolobus tholloni	M	-48.889	-17.312	-2.446	-9.121	35.745	-13.812	-33.556	9.756	-19.762	21.454	68.909	9.036
K035	BMNH	50.1871	African_colobines	Procolobus verus	F	-32.314	-11.583	-1.139	-9.553	27.109	-12.168	-26.738	8.703	-20.049	17.278	53.132	7.323
K036	BMNH	71.2399	African_colobines	Procolobus verus	F	-33.072	-13.737	-2.83	-8.752	27.356	-12.555	-25.267	9.825	-21.079	18.038	54.893	7.182
K037	BMNH	71.2400.	African_colobines	Procolobus verus	F	-33.408	-13.23	-2.516	-9.239	27.612	-13.725	-27.101	8.777	-18.917	19.056	54.33	8.362
K038	BMNH	76.1795	African_colobines	Procolobus verus	F	-32.063	-12.632	-2.464	-9.123	27.037	-13.531	-24.918	8.698	-19.604	18.549	52.012	8.039
K039	BMNH	35.1.30.2	African_colobines	Procolobus verus	F	-31.472	-11.34	-1.31	-9.934	26.656	-12.84	-24.377	8.708	-18.972	17.364	49.476	8.044
K040	BMNH	35.10.22.4	African_colobines	Procolobus verus	F	-31.25	-11.313	-2.32	-8.431	29.059	-12.15	-26.371	7.677	-19.015	17.777	49.897	6.44
K041	BMNH	71.2398	African_colobines	Procolobus verus	F	-32.489	-11.206	-2.317	-8.4	26.714	-11.704	-26.695	6.945	-18.722	17.326	53.509	7.04
K042	BMNH	1998.34	African_colobines	Procolobus verus	F	-34.468	-12.186	-1.716	-8.526	29.62	-12.863	-28.411	7.263	-20.292	19.393	55.268	6.92
K043	BMNH	67.1085	African_colobines	Procolobus verus	F	-30.804	-11.974	-2.586	-7.988	25.564	-10.743	-24.506	7.195	-18.714	17.646	51.046	5.864
K045	BMNH	46.365	African_colobines	Procolobus verus	F	-31.027	-10.971	-1.852	-7.854	26.266	-11.06	-25.589	6.839	-18.83	16.961	51.033	6.086
K046	BMNH	56.336	African_colobines	Procolobus verus	F	-30.256	-11.381	-2.615	-9.367	26.558	-11.09	-25.94	8.397	-19.605	16.965	51.858	6.476
K048	BMNH	56.334	African_colobines	Procolobus verus	F	-31.459	-12.048	-2.656	-8.477	28.225	-11.977	-25.783	8.519	-20.364	17.569	52.038	6.413
K049	BMNH	50.2084	African_colobines	Procolobus verus	F	-30.28	-12.502	-2.283	-7.116	25.83	-10.395	-25.337	7.141	-18.394	17.922	50.464	4.95
K050	BMNH	50.2083	African_colobines	Procolobus verus	F	-30.379	-11.554	-2.848	-8.318	25.797	-11.577	-24.878	6.961	-19.334	18.071	51.642	6.417
K052	BMNH	52.17	African_colobines	Procolobus verus	F	-32.495	-11.883	-2.379	-8.192	30.036	-10.955	-25.817	8.434	-20.382	17.223	51.037	5.374
K055	BMNH	50.1870.	African_colobines	Procolobus verus	F	-33.809	-13.715	-2.907	-8.94	28.755	-13.061	-28.896	8.577	-20.734	19.976	57.591	7.163
K057	BMNH	52.20.	African_colobines	Procolobus verus	F	-32.842	-12.002	-1.958	-8.788	27.327	-11.553	-26.155	7.913	-19.791	17.821	53.418	6.609
K058	BMNH	52.16	African_colobines	Procolobus verus	F	-32.466	-12.532	-2.117	-8.676	27.649	-11.582	-26.417	8.589	-20.14	17.837	53.491	6.364
K059	BMNH	52.15	African_colobines	Procolobus verus	F	-33.832	-11.656	-0.828	-8.808	28.317	-11.895	-27.433	7.502	-20.525	18.339	54.301	6.519
K062	BMNH	52.14	African_colobines	Procolobus verus	F	-32.5	-11.021	-0.644	-9.025	27.479	-12.694	-26.82	7.481	-19.464	17.876	51.949	7.383
K047	BMNH	56.338A	African_colobines	Procolobus verus	M	-35.078	-11.415	-2.242	-8.678	29.459	-12.981	-25.45	8.584	-20.033	16.367	53.343	8.123
K051	BMNH	62.450.	African_colobines	Procolobus verus	M	-33.703	-13.104	-0.195	-8.753	27.126	-13.156	-26.925	7.988	-20.026	19.879	53.722	7.147
K053	BMNH	50.2079	African_colobines	Procolobus verus	M	-34.747	-11.477	-1.861	-9.012	28.385	-12.547	-25.932	7.846	-19.99	17.423	54.145	7.766
K056	BMNH	50.1869	African_colobines	Procolobus verus	M	-34.837	-12.541	-1.211	-10.338	28.269	-12.627	-28.745	7.531	-20.209	20.521	56.732	7.454
K060	BMNH	52.11	African_colobines	Procolobus verus	M	-33.034	-11.758	-1.323	-8.713	27.32	-12.536	-25.532	8.032	-19.484	17.589	52.053	7.385
K061	BMNH	50.2080.	African_colobines	Procolobus verus	M	-32.682	-11.54	-1.075	-8.476	27.363	-12.097	-26.116	7.13	-18.789	18.193	51.298	6.789
C2384	RMCA	10303	Cercopithecini	Allenopithecus nigroviridis	F	-38.084	-14.274	-3.219	-7.208	27.455	-8.892	-26.487	5.723	-16.146	19.554	56.482	5.098
C2385	RMCA	9339	Cercopithecini	Allenopithecus nigroviridis	F	-37.144	-13.125	-1.743	-7.74	27.706	-9.815	-27.568	6.031	-15.628	18.767	54.378	5.88
C2386	RMCA	87.070M001	Cercopithecini	Allenopithecus nigroviridis	F	-35.583	-11.762	-2.224	-6.027	26.154	-9.706	-25.824	6.106	-16.075	15.307	53.553	6.082
C2387	RMCA	77.056M001	Cercopithecini	Allenopithecus nigroviridis	F	-35.835	-12.53	-2.388	-7.443	25.999	-9.36	-24.791	6.642	-16.355	16.651	53.371	6.041
C2388	RMCA	28771	Cercopithecini	Allenopithecus nigroviridis	F	-36.065	-12.295	-2.154	-6.907	26.686	-11.206	-26.467	6.206	-14.062	16.757	52.062	7.444
C3524	Powell-Cotton	FC21	Cercopithecini	Allenopithecus nigroviridis	F	-37.086	-13.708	0.699	-6.85	26.786	-11.229	-28.545	6.409	-15.048	19.026	53.194	6.351
C0822	AMNH	86856	Cercopithecini	Allenopithecus nigroviridis	M	-48.546	-16.302	-2.391	-9.946	34.677	-14.406	-31.467	7.217	-15.602	23.314	63.329	10.122
C2378	RMCA	28645	Cercopithecini	Allenopithecus nigroviridis	M	-48.281	-14.639	-1.987	-9.653	33.96	-13.503	-29.555	7.698	-18.217	20.227	64.08	9.869
C2379	RMCA	27994	Cercopithecini	Allenopithecus nigroviridis	M	-41.991	-13.324	-2.4	-9.557	29.779	-13.28	-29.245	6.597	-15.871	19.773	59.728	9.791
C2380	RMCA	27993	Cercopithecini	Allenopithecus nigroviridis	M	-45.208	-15.383	-3.866	-10.178	33.075	-12.656	-30.873	7.978	-16.02	20.909	62.892	9.33
C2389	RMCA	28770	Cercopithecini	Allenopithecus nigroviridis	M	-44.987	-14.705	-3.282	-8.995	32.598	-13.08	-29.387	7.685	-15.833	19.561	60.891	9.533
C2390	RMCA	28769	Cercopithecini	Allenopithecus nigroviridis	M	-49.452	-14.862	-3.289	-9.825	34.736	-12.327	-30.747	6.335	-14.715	21.107	63.468	9.572
C2391	RMCA	28649	Cercopithecini	Allenopithecus nigroviridis	M	-47.037	-14.948	-4.311	-10.478	33.197	-13.063	-29.521	7.492	-14.573	20.457	62.245	10.541
C2392	RMCA	28647	Cercopithecini	Allenopithecus nigroviridis	M	-45.869	-14.866	-2.725	-10.066	31.015	-11.941	-29.42	6.368	-13.965	21.153	60.963	9.352
C0814	AMNH	52456	Cercopithecini	Allochrocebus lhoesti	F	-38.165	-13.062	-2.37	-8.064	27.81	-11.947	-27.266	5.755	-16.343	19.61	56.333	7.708
C0815	AMNH	52455	Cercopithecini	Allochrocebus lhoesti	F	-35.197	-13.557	-2.368	-7.881	26.347	-11.033	-25.786	6.977	-17.709	19.017	54.713	6.478
C0817	AMNH	52461	Cercopithecini	Allochrocebus lhoesti	F	-39.006	-15.254	-2.775	-8.704	28.551	-11.578	-28.489	7.419	-15.224	20.656	56.943	7.461
C0818	AMNH	52457	Cercopithecini	Allochrocebus lhoesti	F	-36.342	-13.942	-2.587	-7.132	26.093	-10.389	-27.301	6.72	-16.907	18.501	57.044	6.243
C0819	AMNH	52458	Cercopithecini	Allochrocebus lhoesti	F	-39.115	-14.55	-2.977	-8.407	29.721	-13.331	-28.398	8.361	-15.696	19.007	56.464	8.919
C1005	MCZ	38081	Cercopithecini	Allochrocebus lhoesti	F	-42.687	-14.603	-1.693	-9.487	31.454	-12.566	-29.951	7.19	-17.281	21.258	60.159	8.208
C1007	MCZ	39382	Cercopithecini	Allochrocebus lhoesti	F	-36.976	-14.014	0.107	-8.482	26.29	-11.023	-27.294	7.039	-17.012	19.977	54.885	6.504
C2490	RMCA	8569	Cercopithecini	Allochrocebus lhoesti	F	-39.818	-14.318	-3.237	-8.962	30.836	-11.221	-31.202	6.648	-17.66	21.083	61.08	6.77
C2491	RMCA	8568	Cercopithecini	Allochrocebus lhoesti	F	-36.2	-14.158	-1.901	-7.982	27.643	-11.413	-29.723	6.475	-17.439	20.798	57.621	6.28
C2494	RMCA	37510	Cercopithecini	Allochrocebus lhoesti	F	-39.524	-14.241	-0.846	-8.906	30.145	-10.916	-29.1	6.924	-17.662	20.983	56.985	6.155
C2496	RMCA	37512	Cercopithecini	Allochrocebus lhoesti	F	-37.669	-14.556	-2.108	-8.409	29.669	-12.7	-30.635	7.172	-17.543	21.273	58.287	7.219
C2497	RMCA	83.006M159	Cercopithecini	Allochrocebus lhoesti	F	-35.693	-14.399	-2.705	-9.073	25.861	-10.994	-26.001	7.468	-17.211	20.068	55.749	6.931
C2506	RMCA	91.086M003	Cercopithecini	Allochrocebus lhoesti	F	-37.232	-14.439	-3.129	-9.051	29.028	-12.312	-28.427	8.591	-18.169	19.488	57.929	7.723
C2507	RMCA	91.086M004	Cercopithecini	Allochrocebus lhoesti	F	-35.798	-13.938	-2.874	-7.41	27.755	-11.322	-27.647	6.626	-17.261	19.735	55.824	6.309
C2508	RMCA	83.006M166	Cercopithecini	Allochrocebus lhoesti	F	-38.063	-14.137	-2.727	-8.007	28.799	-9.852	-28.326	6.394	-17.099	20.018	57.416	5.584
C2509	RMCA	83.006M168	Cercopithecini	Allochrocebus lhoesti	F	-36.507	-15.779	-2.269	-7.036	26.698	-10.722	-26.762	7.226	-17.055	20.752	55.895	5.559
C0549	USNM	340811	Cercopithecini	Allochrocebus lhoesti	M	-45.931	-18.024	-4.623	-9.799	34.391	-14.484	-33.319	8.544	-15.307	24.022	64.789	9.741
C0816	AMNH	52452	Cercopithecini	Allochrocebus lhoesti	M	-48.281	-18.349	-3.204	-10.466	34.61	-14.782	-34.699	7.536	-14.904	26.05	66.477	10.012
C0820	AMNH	52462	Cercopithecini	Allochrocebus lhoesti	M	-47.946	-17.249	-3.916	-11.972	34.41	-14.715	-33.143	9.53	-15.757	23.061	66.352	11.345
C0821	AMNH	119608	Cercopithecini	Allochrocebus lhoesti	M	-51.424	-19.635	-3.525	-11.211	36.759	-15.812	-36.079	9.725	-15.585	25.631	69.855	11.303
C1004	MCZ	37944	Cercopithecini	Allochrocebus lhoesti	M	-48.916	-17.814	-3.405	-11.32	35.333	-16.853	-31.658	9.304	-14.449	24.193	63.094	12.491
C2486	RMCA	19886	Cercopithecini	Allochrocebus lhoesti	M	-46.466	-17.418	-4.158	-11.141	34.613	-13.02	-35.113	9.139	-19.129	23.626	70.254	8.815
C2487	RMCA	19063	Cercopithecini	Allochrocebus lhoesti	M	-46.593	-17.713	-2.914	-9.609	31.928	-14.645	-33.224	8.378	-14.823	23.1	65.625	10.488
C2488	RMCA	18895	Cercopithecini	Allochrocebus lhoesti	M	-48.505	-17.691	-3.304	-10.545	35.981	-12.815	-33.101	7.078	-16.52	25.818	65.45	8.154
C2492	RMCA	2985	Cercopithecini	Allochrocebus lhoesti	M	-46.922	-17.759	-3.773	-10.213	34.563	-14.275	-33.852	8.109	-17.481	24.791	67.466	9.346
C2498	RMCA	83.006M148	Cercopithecini	Allochrocebus lhoesti	M	-50.356	-17.453	-3.339	-10.529	36.769	-13.419	-34.408	9.278	-16.231	22.345	67.565	9.779
C2499	RMCA	83.006M147	Cercopithecini	Allochrocebus lhoesti	M	-45.989	-17.293	-2.849	-10.442	32.971	-14.132	-33.085	8.055	-16.329	24.186	65.281	9.627
C2500	RMCA	83.006M146	Cercopithecini	Allochrocebus lhoesti	M	-47.042	-17.759	-3.532	-10.642	33.8	-14.488	-34.476	7.796	-15.057	24.989	66.306	10.105
C2501	RMCA	83.006M142	Cercopithecini	Allochrocebus lhoesti	M	-43.538	-16.147	-3.648	-11.6	32.536	-14.106	-29.905	9.443	-15.931	22.024	60.486	10.386
C2502	RMCA	83.006M143	Cercopithecini	Allochrocebus lhoesti	M	-47.407	-15.305	-3.43	-12.433	34.049	-14.678	-31.424	9.899	-15.505	20.288	63.717	12.229
C2503	RMCA	83.006M144	Cercopithecini	Allochrocebus lhoesti	M	-46.131	-18.627	-4.829	-10.19	34.429	-13.809	-33.39	8.164	-14.608	25.298	64.53	9.165
C2504	RMCA	83.006M145	Cercopithecini	Allochrocebus lhoesti	M	-48.264	-17.977	-1.842	-11.111	35.687	-15.541	-34.2	10.029	-15.55	23.732	64.168	10.868
C2505	RMCA	91.086M001	Cercopithecini	Allochrocebus lhoesti	M	-47.289	-17.451	-2.387	-11.487	33.691	-13.979	-34.723	8.757	-16.367	24.189	67.076	9.972
C1337	FMNH	42688	Cercopithecini	Allochrocebus preussi	F	-36.742	-14.027	-2.329	-6.401	26.93	-9.92	-26.875	5.54	-14.774	19.307	53.791	5.501
C1338	FMNH	42684	Cercopithecini	Allochrocebus preussi	F	-35.796	-13.39	-1.046	-7.468	27.599	-11.205	-28.444	6.151	-16.782	19.878	54.469	6.035
C1974	Munich	AP/63	Cercopithecini	Allochrocebus preussi	F	-34.855	-11.916	-2.227	-7.948	26.947	-9.848	-27.422	5.741	-17.765	18.266	55.322	5.705
C1333	FMNH	29801	Cercopithecini	Allochrocebus preussi	M	-47.208	-18.57	-3.034	-9.837	34.412	-14.223	-30.646	9.96	-16.972	23.255	63.448	9.415
C1334	FMNH	42686	Cercopithecini	Allochrocebus preussi	M	-42.712	-15.332	-2.284	-10	31.689	-12.567	-33.318	6.879	-15.052	22.605	61.676	8.416
C1335	FMNH	29802	Cercopithecini	Allochrocebus preussi	M	-46.213	-17.344	-4.087	-10.98	33.299	-15.033	-30.94	8.896	-16.011	23.566	63.951	10.894
C1336	FMNH	42687	Cercopithecini	Allochrocebus preussi	M	-42.537	-14.493	-3.372	-9.326	32.424	-14.723	-31.667	6.628	-14.551	21.759	59.701	10.154
C1973	Munich	1894/19	Cercopithecini	Allochrocebus preussi	M	-48.559	-15.749	-2.537	-9.964	35.893	-12.991	-32.22	7.444	-18.031	22.53	65.454	8.73
C0122	USNM	399281	Cercopithecini	Chlorocebus aethiops	F	-33.38	-12.107	-1.77	-6.224	27.789	-11.777	-27.641	6.835	-20.81	17.573	55.813	5.7
C0367	USNM	342067	Cercopithecini	Chlorocebus aethiops	F	-35.358	-13.683	-1.511	-5.229	27.813	-11.785	-27.07	5.257	-16.992	20.006	53.118	5.433
C1349	FMNH	93625	Cercopithecini	Chlorocebus aethiops	F	-34.694	-12.397	-0.868	-6.512	26.616	-10.936	-27.023	5.643	-17.239	18.457	53.208	5.744
C1350	FMNH	93631	Cercopithecini	Chlorocebus aethiops	F	-34.427	-13.516	0.602	-6.05	26.362	-10.64	-26.518	6.292	-16.98	19.097	50.961	4.816
C1358	FMNH	27177	Cercopithecini	Chlorocebus aethiops	F	-33.722	-13.235	-1.774	-6.873	26.583	-11.883	-25.477	5.944	-17.677	19.995	52.067	6.051
C1359	FMNH	27060	Cercopithecini	Chlorocebus aethiops	F	-36.032	-13.055	-1.685	-7.359	27.18	-11.545	-26.54	6.404	-17.62	18.906	54.697	6.649
C1360	FMNH	27178	Cercopithecini	Chlorocebus aethiops	F	-35.948	-13.26	-1.284	-7.839	28.519	-12.168	-27.602	7.519	-19.01	19.015	55.325	6.732
C3122	BMNH	11.2.12.1	Cercopithecini	Chlorocebus aethiops	F	-38.357	-14.174	-1.71	-8.043	27.243	-9.835	-24.633	7.081	-17.071	18.972	54.528	5.999
C3131	BMNH	64.2177	Cercopithecini	Chlorocebus aethiops	F	-36.982	-13.079	-0.856	-8.368	29.72	-11.653	-28.521	8.255	-19.985	18.354	56.623	6.491
C3137	BMNH	69.10.24.10	Cercopithecini	Chlorocebus aethiops	F	-32.761	-12.957	-2.656	-6.607	26.676	-8.777	-27.143	5.943	-18.629	18.716	54.513	3.682
C3139	BMNH	14.3.8.8	Cercopithecini	Chlorocebus aethiops	F	-34.097	-11.477	-0.615	-7.737	28.341	-12.521	-27.472	6.201	-19.309	18.895	53.153	6.639
C0366	USNM	252703	Cercopithecini	Chlorocebus aethiops	M	-38.358	-12.928	-0.105	-8.444	29.349	-12.575	-29.281	8.012	-18.129	18.121	56.524	7.814
C0368	USNM	342069	Cercopithecini	Chlorocebus aethiops	M	-42.892	-16.639	-1.26	-9.239	31.203	-13.579	-29.345	8.554	-15.844	22.248	58.138	8.655
C1348	FMNH	93621	Cercopithecini	Chlorocebus aethiops	M	-40.201	-13.082	-1.042	-8.7	31.172	-13.835	-29.659	5.965	-16.808	21.138	56.539	8.514
C3127	BMNH	24.8.7.1	Cercopithecini	Chlorocebus aethiops	M	-40.19	-15.41	-2.511	-9.596	30.892	-12.4	-29.633	7.899	-17.924	22.018	59.366	7.489
C3129	BMNH	15.3.6.1	Cercopithecini	Chlorocebus aethiops	M	-40.944	-12.86	-1.478	-9.206	31.913	-13.078	-28.877	7.474	-18.801	19.263	58.187	8.408
C3140	BMNH	3.2.7.36	Cercopithecini	Chlorocebus aethiops	M	-39.517	-14.24	-1.429	-9.986	30.132	-12.977	-26.2	8.591	-17.989	20.214	55.003	8.398
C0125	USNM	367894	Cercopithecini	Chlorocebus cynosuros	F	-34.105	-11.937	-0.035	-7.302	27.202	-12.335	-26.639	5.514	-17.754	19.628	51.331	6.431
C0129	USNM	367901	Cercopithecini	Chlorocebus cynosuros	F	-38.38	-16.012	-2.944	-8.508	28.996	-12.904	-27.65	7.993	-15.801	21.608	55.779	7.823
C0132	USNM	367897	Cercopithecini	Chlorocebus cynosuros	F	-36.768	-12.904	-1.747	-7.082	27.094	-10.841	-25.381	6.379	-17.061	17.977	53.863	6.471
C0133	USNM	367911	Cercopithecini	Chlorocebus cynosuros	F	-35.746	-14.024	-1.249	-6.412	28.673	-12.918	-27.007	8.001	-17.76	18.487	53.088	6.866
C0136	USNM	367908	Cercopithecini	Chlorocebus cynosuros	F	-39.977	-14.737	-0.539	-8.224	28.998	-11.671	-26.694	8.836	-18.816	18.709	57.029	7.086
C0137	USNM	367913	Cercopithecini	Chlorocebus cynosuros	F	-37.675	-13.856	-2.755	-7.006	28.113	-12.411	-26.834	6.547	-16.953	19.26	56.104	7.467
C0139	USNM	367914	Cercopithecini	Chlorocebus cynosuros	F	-37.652	-15.538	-2.523	-7.641	29.02	-10.966	-28.172	7.941	-18.788	20.555	58.116	5.65
C0142	USNM	469939	Cercopithecini	Chlorocebus cynosuros	F	-38.613	-13.598	-1.581	-8.19	29.883	-13.473	-28.739	7.238	-17.896	19.862	56.946	8.161
C0144	USNM	469926	Cercopithecini	Chlorocebus cynosuros	F	-37.618	-12.738	-1.681	-8.118	28.071	-13.153	-27.724	6.624	-17.608	18.989	56.56	8.397
C0425	USNM	469924	Cercopithecini	Chlorocebus cynosuros	F	-39.721	-14.227	-1.473	-7.498	29.514	-12.445	-27.555	7.755	-17.012	18.721	56.246	7.694
C0640	AMNH	80789	Cercopithecini	Chlorocebus cynosuros	F	-36.694	-11.954	-1.678	-6.968	27.226	-11.508	-26.369	6.271	-17.512	16.974	55.027	7.185
C0641	AMNH	116268	Cercopithecini	Chlorocebus cynosuros	F	-36.018	-13.085	-1.266	-7.165	27.556	-11.859	-26.17	6.966	-17.251	18.309	53.148	6.834
C1352	FMNH	83638	Cercopithecini	Chlorocebus cynosuros	F	-34.542	-11.425	-0.521	-7.641	25.998	-11.168	-26.691	6.171	-18.284	17.449	54.04	6.614
C1375	FMNH	38171	Cercopithecini	Chlorocebus cynosuros	F	-39.313	-13.545	-1.816	-8.074	27.36	-10.577	-26.593	5.506	-16.137	19.897	56.499	6.792
C2565	RMCA	9222	Cercopithecini	Chlorocebus cynosuros	F	-42.694	-14.345	0.363	-8.232	29.371	-11.325	-28.895	6.872	-16.472	19.723	58.327	7.307
C2569	RMCA	2478	Cercopithecini	Chlorocebus cynosuros	F	-35.872	-13.132	-1.06	-7.029	27.099	-9.763	-26.187	6.922	-17.589	17.743	53.61	5.259
C2576	RMCA	29214	Cercopithecini	Chlorocebus cynosuros	F	-36.785	-13.324	-2.326	-7.534	28.137	-11.341	-27.678	6.075	-17.271	19.632	55.923	6.494
C2580	RMCA	21879	Cercopithecini	Chlorocebus cynosuros	F	-39.613	-13.329	-3.272	-8.238	29.519	-11.785	-25.714	7.056	-18.124	18.567	57.203	7.729
C3533	Powell-Cotton	A27	Cercopithecini	Chlorocebus cynosuros	F	-36.265	-12.193	-1.52	-7.408	27.431	-10.663	-27.46	6.133	-17.391	17.79	55.205	6.342
C0123	USNM	367899	Cercopithecini	Chlorocebus cynosuros	M	-48.132	-14.001	-0.211	-10.306	34.093	-15.394	-31.283	7.481	-16.355	20.811	61.888	11.409
C0130	USNM	367898	Cercopithecini	Chlorocebus cynosuros	M	-44.249	-14.689	-2.461	-9.814	33.619	-13.224	-30.349	8.476	-17.694	20.192	61.134	9.059
C0131	USNM	367896	Cercopithecini	Chlorocebus cynosuros	M	-45.209	-13.903	-1.81	-11.787	33.207	-14.991	-29.352	8.18	-16.368	21.072	59.532	11.428
C0135	USNM	367907	Cercopithecini	Chlorocebus cynosuros	M	-43.077	-14.366	-3.333	-9.289	31.475	-14.078	-30.635	7.643	-15.164	19.725	60.735	10.364
C0141	USNM	469930	Cercopithecini	Chlorocebus cynosuros	M	-45.979	-17.615	-2.513	-9.28	34.684	-15.866	-33.042	9.526	-17.619	23.09	64.469	10.145
C0381	USNM	259447	Cercopithecini	Chlorocebus cynosuros	M	-43.539	-14.171	-1.437	-9.899	32.052	-14.01	-29.103	7.199	-18.84	21.625	60.867	9.255
C0693	AMNH	83626	Cercopithecini	Chlorocebus cynosuros	M	-44.073	-14.887	-1.814	-10.391	30.695	-13.245	-27.373	8.666	-16.908	19.979	59.473	9.878
C0694	AMNH	83923	Cercopithecini	Chlorocebus cynosuros	M	-44.414	-14.956	-1.727	-10.364	32.333	-12.879	-28.838	9.376	-16.653	19.345	59.3	9.477
C1376	FMNH	38176	Cercopithecini	Chlorocebus cynosuros	M	-47.718	-16.037	-2.406	-10.805	35.088	-15.887	-32.811	7.005	-17.887	25.023	65.736	10.702
C2567	RMCA	5772	Cercopithecini	Chlorocebus cynosuros	M	-44.341	-15.908	-2.274	-9.464	32.341	-14.619	-30.453	7.767	-18.219	22.733	62.946	9.491
C2568	RMCA	5770	Cercopithecini	Chlorocebus cynosuros	M	-46.903	-17.842	-3.113	-11.554	33.21	-16.761	-31.159	10.307	-18.665	23.82	66.631	12.03
C2572	RMCA	15339	Cercopithecini	Chlorocebus cynosuros	M	-44.569	-13.917	-2.252	-10.563	34.667	-16.546	-31.75	7.947	-18.249	21.638	62.153	11.441
C3198	BMNH	35.9.1.1	Cercopithecini	Chlorocebus cynosuros	M	-46.488	-16.374	-2.285	-10.273	33.5	-15.98	-29.489	8.832	-16.565	22.494	61.327	11.302
C3201	BMNH	35.9.1.7	Cercopithecini	Chlorocebus cynosuros	M	-42.317	-13.046	-1.87	-10.108	31.987	-13.275	-29.527	7.355	-17.968	19.832	59.695	9.242
C3532	Powell-Cotton	A33	Cercopithecini	Chlorocebus cynosuros	M	-46.973	-16.005	-2.128	-8.815	35.167	-15.208	-33.356	8.227	-15.924	21.569	63.214	10.233
C0646	AMNH	83924	Cercopithecini	Chlorocebus djamdjamensis	F	-33.561	-12.82	-2.617	-5.696	26.469	-11.91	-25.982	5.949	-17.085	18.163	52.775	6.313
C1353	FMNH	27174	Cercopithecini	Chlorocebus djamdjamensis	F	-33.677	-12.731	-1.833	-6.252	26.558	-10.426	-24.548	7.249	-18.285	16.757	51.786	5.404
C1355	FMNH	27073	Cercopithecini	Chlorocebus djamdjamensis	F	-33.651	-13.327	-1.748	-7.23	26.358	-10.772	-26.874	6.992	-18.793	18.833	54.709	5.505
C1357	FMNH	27065	Cercopithecini	Chlorocebus djamdjamensis	F	-31.765	-12.632	-2.09	-6.785	26.229	-11.275	-25.028	7.589	-16.744	16.97	49.399	6.133
C3124	BMNH	67.1148	Cercopithecini	Chlorocebus djamdjamensis	F	-36.265	-12.209	-1.724	-7.238	27.685	-10.935	-24.52	7.141	-17.025	16.462	51.849	6.779
C3138	BMNH	64.2175	Cercopithecini	Chlorocebus djamdjamensis	F	-35.427	-12.853	-1.06	-7.807	27.944	-10.649	-27.352	6.724	-18.013	18.893	53.908	5.692
C3141	BMNH	67.1147	Cercopithecini	Chlorocebus djamdjamensis	F	-35.392	-12.14	-1.127	-7.056	26.425	-11.286	-25.033	5.919	-17.035	17.944	52.162	6.619
C3142	BMNH	67.1144	Cercopithecini	Chlorocebus djamdjamensis	F	-32.766	-12.776	-1.453	-6.646	25.213	-11.777	-24.38	6.555	-16.484	18.103	49.87	6.542
C1354	FMNH	27172	Cercopithecini	Chlorocebus djamdjamensis	M	-38.433	-13.697	-1.208	-8.384	29.054	-11.969	-28.778	7.446	-17.527	19.293	56.892	7.31
C1356	FMNH	27170	Cercopithecini	Chlorocebus djamdjamensis	M	-41.885	-13.83	-1.454	-8.517	29.88	-13.242	-27.769	7.737	-18.152	18.869	59.38	8.984
C3130	BMNH	9.6.1.4	Cercopithecini	Chlorocebus djamdjamensis	M	-38.39	-15.188	-3.696	-7.493	29.835	-11.276	-26.423	8.09	-18.387	19.537	57.061	6.33
C3134	BMNH	6.11.1.3	Cercopithecini	Chlorocebus djamdjamensis	M	-40.474	-16.901	-1.999	-8.746	31.379	-11.914	-31.171	7.687	-17.487	23.715	59.752	6.16
C3135	BMNH	67.1145	Cercopithecini	Chlorocebus djamdjamensis	M	-39.667	-14.478	0.015	-9.381	31.192	-14.626	-28.817	8.621	-17.004	20.9	54.282	8.963
C3136	BMNH	67.1146	Cercopithecini	Chlorocebus djamdjamensis	M	-39.994	-13.173	-1.418	-10.403	30.875	-14.166	-29.086	6.815	-15.578	21.293	55.202	9.634
C0001	USNM	452597	Cercopithecini	Chlorocebus pygerythrus	F	-33.811	-12.056	0.108	-7.389	24.594	-11.603	-24.764	6.093	-17.014	18.175	50.887	6.781
C0003	USNM	452601	Cercopithecini	Chlorocebus pygerythrus	F	-36.6	-11.241	-2.371	-10.071	29.197	-12.518	-26.71	5.385	-17.912	20.362	54.396	8.085
C0006	USNM	452605	Cercopithecini	Chlorocebus pygerythrus	F	-39.75	-13.725	-1.78	-8.445	29.647	-10.852	-28.278	6.741	-17.256	19.608	57.417	6.674
C0007	USNM	452602	Cercopithecini	Chlorocebus pygerythrus	F	-37.371	-12.259	-1.369	-6.786	27.655	-11.889	-27.962	5.605	-17.21	18.171	56.257	7.158
C0010	USNM	452609	Cercopithecini	Chlorocebus pygerythrus	F	-36.06	-12.549	-0.128	-6.969	26.801	-10.428	-24.606	5.859	-17.385	18.521	51.378	5.565
C0371	USNM	182200	Cercopithecini	Chlorocebus pygerythrus	F	-35.954	-13.695	-1.425	-7.904	26.961	-11.641	-26.65	6.894	-14.792	19.199	51.86	7.148
C0372	USNM	182165	Cercopithecini	Chlorocebus pygerythrus	F	-33.975	-13.904	-1.084	-5.845	26.514	-10.188	-25.692	7.696	-17.022	17.319	51.26	4.922
C0375	USNM	162895	Cercopithecini	Chlorocebus pygerythrus	F	-33.102	-11.001	-2.154	-7.072	26.004	-11.21	-24.975	5.415	-17.504	17.331	51.731	6.537
C0377	USNM	181967	Cercopithecini	Chlorocebus pygerythrus	F	-35.695	-11.946	-0.931	-6.752	27.941	-13.066	-26.415	7.311	-19.897	16.945	54.998	7.508
C0396	USNM	182232	Cercopithecini	Chlorocebus pygerythrus	F	-34.742	-13.1	-1.311	-6.914	26.241	-11.111	-26.794	6.363	-17.591	18.73	54.197	6.032
C0398	USNM	182233	Cercopithecini	Chlorocebus pygerythrus	F	-35.243	-12.616	-1.271	-6.826	26.985	-11.441	-25.682	6.317	-17.89	18.27	53.1	6.295
C0399	USNM	181827	Cercopithecini	Chlorocebus pygerythrus	F	-32.816	-13.328	-0.832	-6.173	24.208	-10.047	-23.705	7.069	-17.102	17.312	50.247	5.166
C0429	USNM	197158	Cercopithecini	Chlorocebus pygerythrus	F	-34.277	-13.355	-1.298	-6.757	25.868	-11.014	-26.991	6.429	-17.63	18.892	54.327	5.805
C0466	USNM	351931	Cercopithecini	Chlorocebus pygerythrus	F	-34.822	-13.007	-0.891	-7.372	25.344	-10.484	-24.947	6.451	-16.414	18.326	51.731	6.086
C0467	USNM	351933	Cercopithecini	Chlorocebus pygerythrus	F	-35.109	-12.855	-1.242	-6.744	26.074	-10.521	-25.996	5.589	-16.73	18.825	53.004	5.706
C0510	USNM	352267	Cercopithecini	Chlorocebus pygerythrus	F	-37.343	-13.182	-1.133	-7.754	27.157	-13.035	-26.98	6.535	-16.097	19.136	54.395	8.301
C0515	USNM	182164	Cercopithecini	Chlorocebus pygerythrus	F	-33.039	-11.301	-0.639	-6.674	25.468	-10.322	-24.672	5.752	-17.601	17	50.483	5.545
C0670	AMNH	54231	Cercopithecini	Chlorocebus pygerythrus	F	-32.036	-11.467	-1.256	-6.748	24.428	-11.179	-23.341	6.361	-16.802	16.482	49.007	6.551
C0671	AMNH	27706	Cercopithecini	Chlorocebus pygerythrus	F	-35.791	-13.312	-1	-7.676	26.73	-13.026	-26.636	7.121	-15.539	18.766	52.237	8.127
C0672	AMNH	27704	Cercopithecini	Chlorocebus pygerythrus	F	-33.88	-13.299	-0.328	-6.045	26.003	-11.934	-26.387	6.904	-17.678	18.294	52.27	6.08
C0689	AMNH	161104	Cercopithecini	Chlorocebus pygerythrus	F	-36.679	-12.429	-1.912	-7.013	27.495	-10.135	-26.236	6.998	-17.386	16.359	54.717	6.219
C0972	MCZ	16152	Cercopithecini	Chlorocebus pygerythrus	F	-36.314	-12.222	-0.827	-6.318	26.931	-11.14	-24.798	6.22	-17.792	17.118	52.8	6.341
C0973	MCZ	31947	Cercopithecini	Chlorocebus pygerythrus	F	-35.485	-13.096	-1.097	-6.345	26.776	-12.011	-25.918	6.471	-16.985	18.296	52.709	6.684
C0977	MCZ	31975	Cercopithecini	Chlorocebus pygerythrus	F	-33.643	-12.342	-2.071	-4.879	26.047	-10.715	-26.103	5.003	-15.925	17.515	51.696	5.419
C0982	MCZ	22744	Cercopithecini	Chlorocebus pygerythrus	F	-36.456	-13.801	-0.77	-7.157	27.545	-12.03	-27.012	6.988	-16.719	19.238	53.413	6.762
C1001	MCZ	26481	Cercopithecini	Chlorocebus pygerythrus	F	-37.316	-13.202	-0.736	-8.249	27.955	-11.346	-26.751	6.577	-18.307	19.728	55.156	6.492
C1372	FMNH	17704	Cercopithecini	Chlorocebus pygerythrus	F	-35.016	-12.818	-2	-7.106	27.333	-12.026	-25.356	6.94	-16.855	17.962	51.894	7.047
C1378	FMNH	127783	Cercopithecini	Chlorocebus pygerythrus	F	-36.22	-13.181	0.387	-7.073	27.173	-11.502	-26.9	7.122	-18.856	18.543	54.416	6.091
C1379	FMNH	127786	Cercopithecini	Chlorocebus pygerythrus	F	-36.893	-11.743	-2.051	-6.734	27.117	-11.746	-25.728	6.382	-18.484	16.4	56.04	7.441
C1949	Munich	1912/575	Cercopithecini	Chlorocebus pygerythrus	F	-38.99	-13.354	-0.543	-8.801	27.361	-10.669	-27.048	6.864	-16.893	18.957	56.113	7.003
C1955	Munich	1914/1469	Cercopithecini	Chlorocebus pygerythrus	F	-38.008	-14.239	-0.564	-7.763	26.935	-9.797	-26.429	7.178	-17.038	18.947	55.104	5.674
C1958	Munich	1914/1467	Cercopithecini	Chlorocebus pygerythrus	F	-35.829	-13.805	-1.241	-8.014	27.631	-11.059	-25.853	7.59	-18.09	19.206	53.381	6.082
C2552	RMCA	12571	Cercopithecini	Chlorocebus pygerythrus	F	-38.303	-12.565	-1.29	-7.374	29.351	-12.067	-27.432	6.96	-18.974	17.896	56.649	7.15
C2553	RMCA	9886	Cercopithecini	Chlorocebus pygerythrus	F	-39.175	-15.589	-2.687	-9.039	30.2	-12.255	-27.045	9.373	-18.667	20.09	57.374	7.42
C2556	RMCA	4024Mb	Cercopithecini	Chlorocebus pygerythrus	F	-37.193	-13.492	-1.049	-8.583	27.22	-11.532	-26.753	6.882	-17.059	19.605	54.834	7.121
C3133	BMNH	54.951	Cercopithecini	Chlorocebus pygerythrus	F	-35.167	-13.385	-1.992	-7.325	26.611	-11.488	-25.078	6.616	-16.326	18.893	51.952	6.689
C3147	BMNH	13.10.18.6	Cercopithecini	Chlorocebus pygerythrus	F	-35.192	-10.823	-1.957	-7.731	28.336	-12.352	-27.078	5.584	-17.953	17.846	53.844	7.476
C3152	BMNH	72.27	Cercopithecini	Chlorocebus pygerythrus	F	-37.311	-13.213	-1.779	-9.037	27.346	-12.522	-26.033	7.335	-17.815	19.218	55.592	8.22
C3155	BMNH	51.373	Cercopithecini	Chlorocebus pygerythrus	F	-35.032	-11.901	-1.636	-7.414	27.157	-11.282	-25.618	5.961	-17.636	18.111	52.766	6.526
C3156	BMNH	72.23	Cercopithecini	Chlorocebus pygerythrus	F	-34.081	-10.736	-3.462	-7.846	27.087	-10.283	-25.487	5.001	-17.28	17.509	53.223	6.354
C3158	BMNH	64.1999	Cercopithecini	Chlorocebus pygerythrus	F	-35.152	-13.754	-1.674	-7.237	27.029	-12.065	-26.045	7.186	-17.695	19.18	53.536	6.69
C3160	BMNH	64.2006	Cercopithecini	Chlorocebus pygerythrus	F	-35.651	-12.538	-0.364	-7.634	27.176	-11.886	-25.491	6.938	-18.948	18.444	53.279	6.676
C3168	BMNH	64.1035	Cercopithecini	Chlorocebus pygerythrus	F	-34.018	-12.481	-2.412	-7.686	25.852	-10.658	-24.237	5.667	-16.461	18.94	51.276	6.219
C3171	BMNH	64.1049	Cercopithecini	Chlorocebus pygerythrus	F	-31.863	-13.243	-1.87	-7.058	24.955	-9.319	-24.849	6.839	-16.601	18.13	50.228	4.652
C3174	BMNH	64.1047	Cercopithecini	Chlorocebus pygerythrus	F	-35.444	-13.368	-1.694	-6.849	26.6	-10.594	-24.883	6.698	-17.781	18.359	53.202	5.753
C3175	BMNH	64.1044	Cercopithecini	Chlorocebus pygerythrus	F	-32.732	-11.945	-2.707	-7.114	26.342	-10.578	-25.29	5.809	-16.549	17.941	50.935	5.887
C3176	BMNH	64.1043	Cercopithecini	Chlorocebus pygerythrus	F	-34.229	-11.998	-2.198	-7.218	26.923	-11.556	-26.092	6.64	-17.197	17.229	52.793	6.903
C3177	BMNH	1.6.26.1	Cercopithecini	Chlorocebus pygerythrus	F	-35.539	-12.332	-0.69	-7.339	27.494	-9.969	-27.188	5.223	-17.894	19.454	53.817	4.962
C3182	BMNH	8.1.1.11	Cercopithecini	Chlorocebus pygerythrus	F	-38.038	-12.604	-1.903	-9.33	29.352	-11.969	-27.341	6.683	-16.711	19.401	54.64	7.818
C3186	BMNH	4.12.3.4	Cercopithecini	Chlorocebus pygerythrus	F	-39.957	-14.095	-2.359	-8.368	29.155	-10.979	-26.327	6.832	-17.631	19.759	57.119	6.851
C3192	BMNH	5.5.7.4	Cercopithecini	Chlorocebus pygerythrus	F	-34.617	-12.368	-2.136	-7.117	25.295	-11.761	-27.037	6.087	-15.852	17.648	54.348	7.511
C0002	USNM	452596	Cercopithecini	Chlorocebus pygerythrus	M	-39.402	-13.802	-1.836	-7.785	29.442	-13.864	-27.846	7.582	-17.094	18.958	56.736	8.91
C0004	USNM	469907	Cercopithecini	Chlorocebus pygerythrus	M	-41.793	-14.067	-1.228	-10.259	31.411	-13.807	-29.759	7.118	-18.128	22.051	59.497	8.963
C0005	USNM	469905	Cercopithecini	Chlorocebus pygerythrus	M	-42.853	-16.149	-0.106	-8.498	30.9	-13.037	-30.503	7.618	-17.509	22.474	60.071	7.591
C0008	USNM	452606	Cercopithecini	Chlorocebus pygerythrus	M	-48.579	-16.865	-1.868	-10.343	35.787	-17.545	-32.072	8.726	-19.279	24.391	66.012	11.635
C0009	USNM	452610	Cercopithecini	Chlorocebus pygerythrus	M	-39.13	-12.535	-1.62	-8.902	28.638	-12.975	-27.17	6.41	-16.786	19.161	56.068	8.841
C0020	USNM	470263	Cercopithecini	Chlorocebus pygerythrus	M	-44.151	-18.077	-2.232	-8.325	32.5	-15.211	-30.856	8.973	-15.001	23.119	59.739	9.521
C0116	USNM	351934	Cercopithecini	Chlorocebus pygerythrus	M	-44.368	-16.797	-1.123	-9.149	30.942	-13.714	-31.769	7.517	-15.321	23.187	61.64	8.956
C0118	USNM	452591	Cercopithecini	Chlorocebus pygerythrus	M	-45.723	-15.735	-2.103	-8.97	34.798	-14.912	-31.297	9.283	-18.233	20.522	62.558	9.812
C0119	USNM	452607	Cercopithecini	Chlorocebus pygerythrus	M	-40.287	-13.516	-0.314	-8.317	28.64	-13.848	-28.283	8.061	-17.999	18.345	58.244	9.275
C0143	USNM	469938	Cercopithecini	Chlorocebus pygerythrus	M	-46.482	-16.908	-1.544	-9.699	33.642	-15.255	-32.718	8.624	-17.551	23.187	64.654	10.051
C0145	USNM	469934	Cercopithecini	Chlorocebus pygerythrus	M	-46.89	-15.196	-1.944	-10.992	34.441	-14.41	-30.797	8.638	-17.243	21.491	62.433	10.469
C0146	USNM	469937	Cercopithecini	Chlorocebus pygerythrus	M	-44.998	-14.506	-0.821	-9.792	33.045	-15.153	-29.258	8.888	-18.413	20.067	60.445	10.495
C0370	USNM	164831	Cercopithecini	Chlorocebus pygerythrus	M	-38.657	-15.143	-2.367	-8.575	28.915	-11.837	-27.08	8.655	-16.983	19.472	56.173	7.427
C0378	USNM	162896	Cercopithecini	Chlorocebus pygerythrus	M	-43.233	-15.329	-1.265	-8.44	32.053	-12.615	-28.673	8.418	-17.858	20.119	58.977	7.847
C0397	USNM	182230	Cercopithecini	Chlorocebus pygerythrus	M	-40.47	-15.777	-2.773	-7.015	31.133	-12.733	-27.944	8.697	-17.842	19.495	57.895	7.334
C0430	USNM	197160	Cercopithecini	Chlorocebus pygerythrus	M	-42.783	-15.098	-1.362	-9.568	30.321	-11.825	-28.843	8.021	-19.366	20.823	62.033	7.647
C0431	USNM	342665	Cercopithecini	Chlorocebus pygerythrus	M	-43.775	-14.414	-0.976	-9.778	32.37	-13.264	-29.653	7.364	-16.937	21.258	58.971	8.833
C0465	USNM	351935	Cercopithecini	Chlorocebus pygerythrus	M	-44.838	-12.622	-1.461	-10.807	32.6	-13.909	-31.966	7.825	-19.131	19.014	64.796	10.5
C0509	USNM	352271	Cercopithecini	Chlorocebus pygerythrus	M	-40.885	-13.507	-1.214	-9.003	30.304	-13.467	-29.29	7.821	-17.491	19.072	58.576	9.083
C0511	USNM	352269	Cercopithecini	Chlorocebus pygerythrus	M	-46.115	-15.018	0.097	-10.868	32.327	-13.25	-31.81	7.417	-16.684	22.392	62.184	9.328
C0512	USNM	365739	Cercopithecini	Chlorocebus pygerythrus	M	-44.103	-14.235	-1.135	-11.276	33.602	-15.151	-30.075	9.191	-18.403	20.789	60.113	10.683
C0513	USNM	182161	Cercopithecini	Chlorocebus pygerythrus	M	-36.814	-13.433	-1.487	-8.024	28.23	-11.054	-26.443	7.203	-17.396	18.883	53.911	6.426
C0514	USNM	182167	Cercopithecini	Chlorocebus pygerythrus	M	-40.182	-16.31	-2.342	-9.214	28.597	-12.185	-26.843	9.052	-15.326	20.441	56.097	8.216
C0668	AMNH	187372	Cercopithecini	Chlorocebus pygerythrus	M	-41.813	-14.793	-2.943	-10.576	30.894	-13.448	-28.157	8.448	-15.461	20.528	57.479	9.841
C0673	AMNH	27705	Cercopithecini	Chlorocebus pygerythrus	M	-43.142	-14.727	-1.56	-8.97	33.017	-15.604	-30.374	8.475	-18.613	20.772	60.671	10.054
C0675	AMNH	55680	Cercopithecini	Chlorocebus pygerythrus	M	-44.364	-15.592	-2.25	-9.327	33.258	-13.368	-28.127	9.092	-17.904	20.337	59.387	8.857
C0690	AMNH	161107	Cercopithecini	Chlorocebus pygerythrus	M	-39.932	-12.813	-0.036	-8.094	27.627	-12.924	-26.274	7.294	-16.642	17.589	55.258	8.948
C0691	AMNH	161102	Cercopithecini	Chlorocebus pygerythrus	M	-39.558	-15.02	-2.815	-8.462	28.761	-12.209	-27.477	7.218	-16.073	20.623	57.162	7.85
C0692	AMNH	161103	Cercopithecini	Chlorocebus pygerythrus	M	-40.017	-14.854	-3.036	-7.569	30.718	-14.909	-28.888	7.284	-15.899	20.682	57.122	9.366
C0696	AMNH	161742	Cercopithecini	Chlorocebus pygerythrus	M	-42.927	-13.334	-0.266	-7.706	31.752	-14.711	-31.23	7.531	-17.578	18.552	60.249	9.668
C0981	MCZ	22743	Cercopithecini	Chlorocebus pygerythrus	M	-42.746	-16.22	-1.556	-7.91	32.57	-14.771	-31.197	8.106	-16.846	22.011	59.775	8.784
C1351	FMNH	38135	Cercopithecini	Chlorocebus pygerythrus	M	-47.788	-18.234	-1.864	-10.52	33.734	-12.315	-31.162	8.106	-16.931	25.099	64.011	7.864
C1371	FMNH	17707	Cercopithecini	Chlorocebus pygerythrus	M	-40.677	-14.544	-1.694	-10.452	30.136	-13.163	-29.108	7.923	-16.792	21.289	58.135	8.947
C1373	FMNH	17714	Cercopithecini	Chlorocebus pygerythrus	M	-41.758	-16.249	-2.758	-8.252	31.413	-14.075	-30.107	7.778	-16.337	22.159	59.548	8.639
C1374	FMNH	17703	Cercopithecini	Chlorocebus pygerythrus	M	-41.294	-15.103	-1.922	-8.478	30.327	-12.109	-27.812	7.973	-16.982	20.043	57.683	7.675
C1377	FMNH	127780	Cercopithecini	Chlorocebus pygerythrus	M	-47.182	-16.506	-1.852	-9.978	33.571	-13.478	-28.056	10.217	-16.566	19.869	60.084	9.875
C1380	FMNH	127792	Cercopithecini	Chlorocebus pygerythrus	M	-46.094	-14.427	-1.965	-10.696	32.506	-15.993	-29.723	7.907	-15.589	20.968	60.864	12.241
C1944	Munich	-1460	Cercopithecini	Chlorocebus pygerythrus	M	-43.127	-14.108	-0.972	-8.8	31.701	-13.721	-29.203	7.838	-19.373	19.954	60.973	8.837
C1947	Munich	1912/577	Cercopithecini	Chlorocebus pygerythrus	M	-45.956	-15.704	-3.276	-10.343	34.685	-13.807	-31.975	7.299	-18.545	23.512	65.067	9.042
C1960	Munich	1914/1471	Cercopithecini	Chlorocebus pygerythrus	M	-45.507	-14.988	-3.824	-10.182	31.881	-15.401	-28.142	7.642	-16.678	21.306	62.269	11.622
C2537	RMCA	80.044M128	Cercopithecini	Chlorocebus pygerythrus	M	-42.162	-14.043	-0.235	-9.891	30.846	-14.601	-27.453	7.304	-18.5	21.785	57.505	9.447
C2538	RMCA	80.044M127	Cercopithecini	Chlorocebus pygerythrus	M	-43.457	-16.133	-2.526	-9.602	32.215	-14.166	-29.467	7.318	-16.958	23.604	60.193	8.979
C2550	RMCA	13869	Cercopithecini	Chlorocebus pygerythrus	M	-49.452	-18.931	-5.739	-10.763	34.83	-14.33	-30.355	8.357	-15.756	25.269	66.472	10.398
C2551	RMCA	12572	Cercopithecini	Chlorocebus pygerythrus	M	-45.688	-17.331	-3.058	-9.349	33.372	-12.853	-30.174	8.615	-17.704	22.72	63.253	8.197
C2555	RMCA	4026Md	Cercopithecini	Chlorocebus pygerythrus	M	-42.308	-14.693	-1.079	-8.845	29.411	-13.797	-27.447	6.93	-16.425	21.145	57.847	9.26
C2561	RMCA	2098	Cercopithecini	Chlorocebus pygerythrus	M	-40.208	-15.018	-1.749	-9.841	29.204	-12.516	-27.15	8.838	-17.611	20.131	57.513	8.405
C2577	RMCA	23451	Cercopithecini	Chlorocebus pygerythrus	M	-43.646	-13.167	-3.08	-9.951	33.086	-15.309	-30.193	7.373	-17.488	19.985	61.321	11.069
C3146	BMNH	0.11.24.2	Cercopithecini	Chlorocebus pygerythrus	M	-36.744	-12.698	-1.386	-8.117	29.522	-12.846	-28.796	6.941	-15.714	18.843	53.118	7.878
C3149	BMNH	13.10.18.5	Cercopithecini	Chlorocebus pygerythrus	M	-44.272	-15.057	-2.026	-9.52	31.853	-15.366	-29.788	6.954	-15.435	22.319	59.667	10.67
C3151	BMNH	2.7.6.1	Cercopithecini	Chlorocebus pygerythrus	M	-41.064	-14.071	-2.714	-9.038	30.491	-15.566	-27.131	7.898	-17.274	20.068	57.693	10.709
C3153	BMNH	13.10.18.4	Cercopithecini	Chlorocebus pygerythrus	M	-41.715	-14.248	-2.281	-8.927	30.658	-13.409	-27.852	7.607	-15.365	19.633	56.555	9.343
C3154	BMNH	10.6.2.1	Cercopithecini	Chlorocebus pygerythrus	M	-39.832	-13.227	-2.301	-8.37	30.803	-15.165	-27.781	6.727	-17.129	20.256	56.24	9.779
C3157	BMNH	51.374	Cercopithecini	Chlorocebus pygerythrus	M	-40.178	-13.471	-3.493	-9.745	28.989	-12.53	-26.5	6.399	-17.434	20.538	58.616	8.808
C3159	BMNH	64.1029	Cercopithecini	Chlorocebus pygerythrus	M	-41.116	-14.727	-1.913	-10.215	31.334	-15.479	-29.43	7.557	-18.619	22.971	59.745	9.893
C3162	BMNH	55.4	Cercopithecini	Chlorocebus pygerythrus	M	-45.159	-16.265	-1.695	-7.999	33.841	-13.515	-32.786	6.891	-16.036	22.846	61.835	8.041
C3163	BMNH	64.1054	Cercopithecini	Chlorocebus pygerythrus	M	-43.747	-16.169	-2.82	-9.225	33.449	-15.213	-29.752	8.116	-17.531	22.901	60.401	9.589
C3164	BMNH	22.7.17.3	Cercopithecini	Chlorocebus pygerythrus	M	-47.635	-16.967	-0.324	-8.517	33.542	-14.889	-31.522	7.88	-17.898	23.217	63.837	9.277
C3166	BMNH	24.1.1.1	Cercopithecini	Chlorocebus pygerythrus	M	-40.611	-14.457	-0.995	-8.67	30.381	-12.977	-28.123	8.021	-17.851	20.022	57.199	8.062
C3167	BMNH	64.1037	Cercopithecini	Chlorocebus pygerythrus	M	-40.715	-15.75	-3.127	-8.708	31.056	-12.34	-28.125	8.122	-17.226	21.159	58.137	7.517
C3169	BMNH	64.103	Cercopithecini	Chlorocebus pygerythrus	M	-40.831	-14.472	-4.373	-9.228	32.538	-12.102	-30.032	6.925	-17.315	21.301	60.014	7.575
C3170	BMNH	64.1036	Cercopithecini	Chlorocebus pygerythrus	M	-39.72	-14.302	-2.384	-8.628	30.893	-12.303	-27.33	7.673	-18.293	20.198	56.835	7.362
C3172	BMNH	64.1042	Cercopithecini	Chlorocebus pygerythrus	M	-37.552	-12.68	-2.059	-8.132	28.657	-12.526	-27.545	7.217	-17.066	17.972	55.566	8.149
C3173	BMNH	72.33	Cercopithecini	Chlorocebus pygerythrus	M	-39.061	-13.235	-3.32	-9.092	30.236	-13.447	-28.504	6.732	-17.151	20.147	57.8	8.895
C3178	BMNH	34.1.11.4	Cercopithecini	Chlorocebus pygerythrus	M	-43.701	-14.431	-2.479	-10.562	34.482	-14.969	-30.758	7.614	-20.441	22.899	62.897	9.45
C3180	BMNH	66.502	Cercopithecini	Chlorocebus pygerythrus	M	-44.183	-14.427	-3.119	-10.578	33.566	-14.484	-30.612	7.83	-16.69	21.302	61.038	10.357
C3183	BMNH	27.2.11.6	Cercopithecini	Chlorocebus pygerythrus	M	-38.706	-13.27	-1.978	-10	28.293	-12.235	-29.226	6.574	-16.936	20.586	58.554	8.346
C3184	BMNH	27.2.11.7	Cercopithecini	Chlorocebus pygerythrus	M	-42.682	-13.515	-3.758	-10.716	30.256	-14.835	-28.928	6.934	-15.334	20.499	60.445	11.632
C3187	BMNH	6.11.8.2	Cercopithecini	Chlorocebus pygerythrus	M	-43.63	-15.463	-2.147	-8.935	31.812	-14.07	-30.004	7.006	-16.013	22.242	59.982	9.22
C3188	BMNH	4.12.3.5	Cercopithecini	Chlorocebus pygerythrus	M	-45.991	-16.159	-1.65	-11.268	33.194	-13.266	-30.438	9.546	-18.025	21.69	62.91	9.457
C3189	BMNH	4.12.3.2	Cercopithecini	Chlorocebus pygerythrus	M	-43.121	-14.487	-3.245	-8.613	32.085	-12.883	-28.988	6.911	-17.94	20.669	61.21	8.403
C3190	BMNH	6.8.2.29	Cercopithecini	Chlorocebus pygerythrus	M	-44.677	-18.527	-2.002	-8.465	30.696	-14.015	-30.213	8.582	-16.122	23.623	62.318	8.801
C3191	BMNH	5.5.7.2	Cercopithecini	Chlorocebus pygerythrus	M	-40.248	-15.08	-3.339	-10.705	30.756	-12.537	-28.83	8.409	-16.704	21.351	58.365	8.562
C3193	BMNH	37.9.26.75b	Cercopithecini	Chlorocebus pygerythrus	M	-44.441	-14.393	-0.439	-10.587	31.593	-13.856	-30.338	7.039	-16.814	22.136	60.439	9.66
C3195	BMNH	5.5.7.3	Cercopithecini	Chlorocebus pygerythrus	M	-43.485	-16.263	-2.653	-10.39	33.283	-13.192	-30.019	8.358	-18.092	23.224	60.965	8.263
C0473	USNM	378664	Cercopithecini	Chlorocebus sabaeus	F	-38.734	-14.917	-0.711	-7.431	27.707	-11.267	-26.014	7.587	-15.521	19.282	53.273	6.747
C0474	USNM	381442	Cercopithecini	Chlorocebus sabaeus	F	-38.067	-13.869	-1.247	-7.305	28.241	-12.498	-27.096	7.662	-17.88	18.508	56.048	7.502
C0475	USNM	381448	Cercopithecini	Chlorocebus sabaeus	F	-39.574	-14.184	-1.618	-7.243	28.288	-10.718	-27.16	6.021	-16.038	19.739	56.102	6.385
C0477	USNM	381446	Cercopithecini	Chlorocebus sabaeus	F	-38.513	-14.582	-1.948	-7.038	29.139	-10.415	-27.787	7.606	-17.792	18.739	56.901	5.688
C0478	USNM	378666	Cercopithecini	Chlorocebus sabaeus	F	-36.688	-12.505	0.129	-7.427	26.897	-11.344	-26.693	6.82	-17.131	17.637	53.486	6.819
C0486	USNM	381439	Cercopithecini	Chlorocebus sabaeus	F	-37.096	-14.47	-1.289	-6.282	28.632	-11.171	-26.844	7.412	-17.519	18.851	54.116	5.661
C0988	MCZ	46373	Cercopithecini	Chlorocebus sabaeus	F	-42.736	-14.708	-2.13	-6.766	31.37	-10.883	-29.058	5.859	-16.615	20.283	59.168	6.214
C1653	BMNH	41186	Cercopithecini	Chlorocebus sabaeus	F	-37.006	-12.185	-0.452	-7.952	27.391	-10.635	-25.584	5.513	-16.945	19.013	52.595	6.246
C1665	BMNH	40420	Cercopithecini	Chlorocebus sabaeus	F	-37.435	-11.463	-0.813	-7.537	27.324	-12.146	-26.085	5.783	-17.731	17.601	54.741	7.762
C3105	BMNH	82.625	Cercopithecini	Chlorocebus sabaeus	F	-42.669	-15.028	-1.685	-8.721	31.105	-12.367	-27.54	8.031	-17.904	20.165	58.693	7.92
C3112	BMNH	46.839	Cercopithecini	Chlorocebus sabaeus	F	-39.383	-15.991	-2.035	-7.622	28.893	-11.611	-26.018	8.904	-17.153	19.463	55.697	6.858
C0464	USNM	382453	Cercopithecini	Chlorocebus sabaeus	M	-44.311	-14.6	-1.96	-10.047	32.352	-15.127	-29.836	8.264	-16.947	20.688	60.702	10.822
C0468	USNM	378655	Cercopithecini	Chlorocebus sabaeus	M	-48.54	-13.445	-2.632	-11.716	33.632	-13.268	-28.497	7.968	-18.657	19.486	64.694	10.973
C0469	USNM	378662	Cercopithecini	Chlorocebus sabaeus	M	-48.93	-18.534	-0.112	-7.99	35.093	-13.991	-33.552	8.897	-18.724	23.688	66.224	7.93
C0470	USNM	381447	Cercopithecini	Chlorocebus sabaeus	M	-45.699	-15.2	-1.673	-9.215	32.429	-13.902	-29.215	8.683	-17.132	19.723	61.291	9.911
C0472	USNM	381452	Cercopithecini	Chlorocebus sabaeus	M	-48.154	-15.8	-1.393	-8.918	33.883	-14.676	-30.657	9.661	-19.415	19.407	65.737	10.326
C0479	USNM	378676	Cercopithecini	Chlorocebus sabaeus	M	-46.463	-15.137	-0.724	-9.77	34.176	-14.019	-31.24	7.219	-18.404	22.713	62.654	8.995
C0481	USNM	381440	Cercopithecini	Chlorocebus sabaeus	M	-43.868	-15.789	-1.291	-9.395	31.503	-13.26	-29.357	8.808	-17.434	20.774	60.447	8.861
C0482	USNM	381438	Cercopithecini	Chlorocebus sabaeus	M	-45.637	-16.732	-3.2	-9.385	32.422	-12.905	-30.729	8.307	-16.422	21.781	63.566	8.935
C0483	USNM	381441	Cercopithecini	Chlorocebus sabaeus	M	-45.646	-15.654	-1.922	-8.067	32.447	-14.462	-29.518	7.53	-17.059	21.083	61.698	9.57
C0504	USNM	477293	Cercopithecini	Chlorocebus sabaeus	M	-46.5	-14.565	-1.875	-8.769	32.812	-12.686	-30.68	7.168	-17.981	20.03	64.223	8.822
C0505	USNM	378677	Cercopithecini	Chlorocebus sabaeus	M	-47.708	-13.939	-0.828	-9.602	33.886	-13.617	-30.736	7.078	-18.349	20.442	63.736	9.637
C0987	MCZ	46372	Cercopithecini	Chlorocebus sabaeus	M	-49.684	-15.466	-2.247	-9.145	36.808	-14.108	-31.753	8.24	-17.426	20.661	64.302	9.817
C1645	BMNH	41184	Cercopithecini	Chlorocebus sabaeus	M	-49.539	-15.178	-1.302	-10.355	34.578	-12.722	-31.857	6.523	-16.727	22.565	64.847	9.167
C1652	BMNH	40414	Cercopithecini	Chlorocebus sabaeus	M	-41.688	-12.945	-1.315	-8.824	31.595	-11.717	-28.32	6.697	-17.888	19.305	57.615	7.485
C1657	BMNH	40416	Cercopithecini	Chlorocebus sabaeus	M	-44.297	-15.346	-1.872	-8.622	31.711	-12.246	-28.5	7.302	-17.784	21.083	60.742	7.83
C1658	BMNH	40409	Cercopithecini	Chlorocebus sabaeus	M	-44.84	-15.323	-0.74	-8.559	32.032	-13.365	-30.205	7.427	-16.107	21.045	59.86	8.775
C1659	BMNH	40417	Cercopithecini	Chlorocebus sabaeus	M	-44.62	-16.035	-1.216	-8.631	31.728	-13.013	-31.416	7.743	-17.533	21.686	63.057	8.25
C1660	BMNH	40413	Cercopithecini	Chlorocebus sabaeus	M	-46.008	-16.189	-0.613	-9.011	34.417	-15.117	-31.324	8.692	-16.397	21.904	59.925	9.721
C1661	BMNH	41185	Cercopithecini	Chlorocebus sabaeus	M	-43.137	-13.787	-0.802	-9.398	32.122	-13.968	-28.928	7.408	-16.524	20.298	57.27	9.447
C1662	BMNH	40415	Cercopithecini	Chlorocebus sabaeus	M	-46.054	-15.029	-0.772	-9.162	33.483	-14.996	-30.653	7.407	-17.134	21.811	61.129	9.968
C1664	BMNH	40419	Cercopithecini	Chlorocebus sabaeus	M	-46.528	-15.91	-1.168	-10.774	33.851	-12.693	-31.005	7.63	-17.708	23.379	62.558	8.369
C3095	BMNH	20.7.10.6	Cercopithecini	Chlorocebus sabaeus	M	-42.622	-14.191	-1.766	-10.537	31.481	-13.153	-29.251	8.455	-16.479	19.895	58.638	9.531
C3097	BMNH	20.7.10.10	Cercopithecini	Chlorocebus sabaeus	M	-44.175	-15.916	-1.963	-9.333	30.621	-12.16	-28.288	7.774	-15.915	21.216	59.719	8.419
C3098	BMNH	20.7.10.13	Cercopithecini	Chlorocebus sabaeus	M	-46.096	-18.117	-0.884	-9.835	31.429	-13.611	-28.906	10.21	-16.769	22.069	61.224	9.284
C3100	BMNH	82.629	Cercopithecini	Chlorocebus sabaeus	M	-46.369	-16.612	-1.201	-10.332	32.19	-13.922	-29.911	8.681	-19.04	22.806	64.332	9.379
C3102	BMNH	20.7.10.8	Cercopithecini	Chlorocebus sabaeus	M	-45.771	-16.561	-0.504	-9.173	31.875	-13.153	-28.991	8.636	-15.949	21.413	59.341	8.839
C3104	BMNH	82.63	Cercopithecini	Chlorocebus sabaeus	M	-49.314	-15.729	-1.202	-10.441	33.556	-13.285	-28.883	8.206	-17.508	21.364	63.351	9.885
C3109	BMNH	11.6.10.3	Cercopithecini	Chlorocebus sabaeus	M	-44.527	-14.308	-1.64	-10.847	32.785	-13.846	-29.308	7.684	-16.482	21.374	59.173	9.943
C3114	BMNH	54.922	Cercopithecini	Chlorocebus sabaeus	M	-43.99	-16.153	-0.715	-7.864	32.964	-13.685	-31.876	8.752	-19.197	21.046	62.814	7.904
C3125	BMNH	46.134	Cercopithecini	Chlorocebus sabaeus	M	-47.419	-14.822	-1.152	-10.132	33.374	-14.425	-29.56	7.35	-17.983	21.836	62.74	10.193
C0780	AMNH	52479	Cercopithecini	Chlorocebus tantalus	F	-38.488	-14.453	-1.94	-7.204	28.707	-9.432	-28.359	6.672	-19.3	19.752	59.381	4.665
C0783	AMNH	120376	Cercopithecini	Chlorocebus tantalus	F	-38.437	-15.328	-2.876	-7.617	30.826	-10.987	-27.684	8.098	-17.996	20.127	56.167	5.707
C1343	FMNH	29739	Cercopithecini	Chlorocebus tantalus	F	-39.112	-14.282	-1.232	-8.315	27.643	-13.169	-27.107	6.793	-14.896	20.268	54.705	8.705
C1939	Munich	1901/123	Cercopithecini	Chlorocebus tantalus	F	-36.672	-13.781	-0.009	-6.367	28.165	-11.942	-27.524	6.153	-16.504	19.908	52.543	6.029
C1941	Munich	1901/120	Cercopithecini	Chlorocebus tantalus	F	-38.659	-15.406	-3.296	-8.6	28.501	-10.784	-27.038	7.12	-15.81	21.051	56.302	6.618
C1953	Munich	1911/744	Cercopithecini	Chlorocebus tantalus	F	-35.086	-11.899	-1.082	-8.206	27.756	-11.271	-25.38	6.385	-19.335	18.757	53.128	6.234
C2527	RMCA	8488	Cercopithecini	Chlorocebus tantalus	F	-40.011	-14.81	-2.664	-8.355	30.818	-13.898	-28.902	7.048	-18.83	21.871	59.589	8.145
C2528	RMCA	8458	Cercopithecini	Chlorocebus tantalus	F	-35.692	-14.034	-2.553	-8.387	26.689	-11.68	-25.821	7.493	-17.227	19.443	54.604	7.164
C2529	RMCA	8457	Cercopithecini	Chlorocebus tantalus	F	-38.212	-14.241	-1.613	-9.88	28.638	-13.426	-27.247	8.187	-16.092	20.353	54.526	9.007
C2534	RMCA	27118	Cercopithecini	Chlorocebus tantalus	F	-38.752	-14.706	-1.223	-9.42	28.671	-12.946	-29.107	7.222	-18.061	22.021	58.471	7.829
C2540	RMCA	73.013M238	Cercopithecini	Chlorocebus tantalus	F	-36.334	-15.229	-1.175	-7.006	26.938	-11.493	-28.882	6.668	-18.035	21.386	57.488	5.675
C2546	RMCA	37480	Cercopithecini	Chlorocebus tantalus	F	-37.239	-12.198	-0.497	-7.769	27.049	-12.19	-25.274	6.788	-18.346	17.712	54.306	7.656
C2547	RMCA	37478	Cercopithecini	Chlorocebus tantalus	F	-38.742	-12.131	-0.823	-8.4	30.978	-10.88	-29.884	5.253	-18.279	20.281	56.75	5.877
C3121	BMNH	1.8.9.18	Cercopithecini	Chlorocebus tantalus	F	-39.526	-13.063	-1.031	-9.057	29.233	-14.942	-26.165	7.968	-17.195	18.853	54.684	10.242
C3143	BMNH	23.1.22.4	Cercopithecini	Chlorocebus tantalus	F	-38.721	-14.158	-1.35	-7.758	28.608	-12.705	-27.11	7.357	-19.005	19.821	57.578	7.442
C3144	BMNH	54.757	Cercopithecini	Chlorocebus tantalus	F	-37.876	-12.87	-0.42	-8.057	29.84	-11.751	-27.763	7.027	-19.184	19.209	55.403	6.443
C3205	BMNH	77.3149	Cercopithecini	Chlorocebus tantalus	F	-40.223	-13.309	-1.827	-8.753	31.176	-14.034	-27.781	7.507	-17.139	19.441	55.794	9.147
C0507	USNM	379731	Cercopithecini	Chlorocebus tantalus	M	-42.44	-16.58	-1.879	-8.126	32.069	-14.253	-31.902	7.128	-18.825	24.016	62.978	7.814
C0508	USNM	439810	Cercopithecini	Chlorocebus tantalus	M	-44.236	-17.1	1.734	-10.88	31.876	-13.389	-31.501	10.725	-19.332	22.362	61.459	8.282
C0700	AMNH	52465	Cercopithecini	Chlorocebus tantalus	M	-45.959	-15.114	-1.992	-8.743	35.757	-13.945	-31.672	8.732	-19.013	20.252	62.879	8.818
C0791	AMNH	120384	Cercopithecini	Chlorocebus tantalus	M	-48.648	-16.125	-2.526	-12.151	35.126	-17.038	-31.594	10.44	-21.252	22.327	68.894	12.547
C0795	AMNH	120386	Cercopithecini	Chlorocebus tantalus	M	-49.084	-16.841	-2.14	-11.278	37.357	-15.049	-31.567	9.005	-18.291	24.118	63.725	10.045
C1945	Munich	1911/742	Cercopithecini	Chlorocebus tantalus	M	-40.547	-12.284	-1.004	-8.76	31.203	-13.152	-29.366	6.406	-18.468	19.455	58.182	8.335
C1948	Munich	1911/747	Cercopithecini	Chlorocebus tantalus	M	-42.29	-15.068	-1.965	-10.701	30.399	-15.618	-29.393	8.006	-16.546	22.325	59.796	11.056
C1951	Munich	1911/745	Cercopithecini	Chlorocebus tantalus	M	-41.205	-13.62	-0.582	-9.534	30.533	-14.987	-29.629	7.931	-18.52	20.236	59.402	9.975
C2526	RMCA	11986	Cercopithecini	Chlorocebus tantalus	M	-48.085	-16.367	-0.953	-10.337	37.914	-12.892	-33.53	7.923	-18.194	24.175	62.848	7.498
C2541	RMCA	73.013M236	Cercopithecini	Chlorocebus tantalus	M	-41.086	-15.327	-1.115	-9.038	31.293	-12.86	-31.244	7.084	-19.189	23.02	61.34	7.121
C2542	RMCA	73.013M083	Cercopithecini	Chlorocebus tantalus	M	-40.82	-13.662	-1.924	-10.16	31.751	-13.438	-29.678	7.552	-18.825	21.047	59.495	8.661
C2543	RMCA	73.009M052	Cercopithecini	Chlorocebus tantalus	M	-42.673	-16.385	-0.695	-8.953	31.236	-11.493	-30.53	7.451	-19.264	23.256	61.927	6.124
C2548	RMCA	37477	Cercopithecini	Chlorocebus tantalus	M	-44.795	-13.112	-1.013	-9.925	32.005	-14.067	-28.319	7.019	-17.787	19.931	59.909	10.155
C2554	RMCA	9592	Cercopithecini	Chlorocebus tantalus	M	-48.478	-16.572	-2.186	-9.743	35.551	-13.237	-30.898	7.903	-16.188	22.745	62.199	8.904
C2571	RMCA	15984	Cercopithecini	Chlorocebus tantalus	M	-46.1	-14.894	-2.716	-10.168	33.292	-12.669	-30.009	8.369	-17.176	19.973	62.709	9.389
C3111	BMNH	56.266	Cercopithecini	Chlorocebus tantalus	M	-45.232	-15.096	-2.928	-10.344	34.205	-14.623	-29.374	8.138	-17.271	21.767	60.601	10.158
C3117	BMNH	0.2.18.1	Cercopithecini	Chlorocebus tantalus	M	-49.231	-17.119	-0.952	-11.083	36.207	-14.877	-33.167	9.452	-18.931	23.703	66.073	9.924
C3118	BMNH	54.756	Cercopithecini	Chlorocebus tantalus	M	-46.868	-14.01	-2.537	-10.483	34.101	-16.209	-31.066	8.126	-19.023	20.61	65.393	11.966
C3119	BMNH	7.7.8.3	Cercopithecini	Chlorocebus tantalus	M	-46.847	-17.891	-1.874	-11.25	33.108	-14.956	-30.145	9.661	-17.538	24.105	63.295	10.33
C3120	BMNH	69.1152	Cercopithecini	Chlorocebus tantalus	M	-43.713	-14.687	-0.695	-9.176	31.912	-15.536	-29.029	8.778	-19.085	20.285	60.61	10.336
C3207	BMNH	77.3148	Cercopithecini	Chlorocebus tantalus	M	-43.532	-13.622	-5.338	-10.014	33.051	-14.267	-28.299	7.163	-17.44	20.188	61.559	10.552
C3534	Powell-Cotton	c300	Cercopithecini	Chlorocebus tantalus	M	-42.623	-13.949	-2.044	-9.182	31.162	-13.664	-28.915	7.284	-16.758	20.044	59.179	9.466
C3535	Powell-Cotton	NNCHAD7	Cercopithecini	Chlorocebus tantalus	M	-43.56	-15.459	-2.076	-8.623	32.81	-13.651	-30.421	8.178	-18.165	21.005	61.412	8.55
C0877	AMNH	52531	Cercopithecini	Cercopithecus ascanius	F	-35.993	-10.629	-1.344	-7.996	26.787	-10.877	-26.152	5.506	-17.565	16.872	54.267	7.124
C0880	AMNH	51020	Cercopithecini	Cercopithecus ascanius	F	-33.731	-9.979	-2.166	-6.984	27.8	-11.675	-24.701	6.337	-19.168	15.326	51.966	6.975
C0884	AMNH	55021	Cercopithecini	Cercopithecus ascanius	F	-33.78	-11.95	-1.082	-8.299	27.312	-11.453	-27.08	6.843	-18.768	18.476	53.397	6.384
C0885	AMNH	55025	Cercopithecini	Cercopithecus ascanius	F	-34.406	-13.776	-1.478	-7.302	27.386	-11.368	-27.149	6.275	-17.977	20.655	53.625	5.516
C0888	AMNH	55057	Cercopithecini	Cercopithecus ascanius	F	-34.878	-13.386	-1.336	-7.197	27.329	-11.843	-26.45	6.648	-18.954	19.71	54.289	6.068
C1995	Munich	1912/1545	Cercopithecini	Cercopithecus ascanius	F	-34.915	-11.188	-2.438	-7.604	27.759	-10.533	-24.169	7.564	-18.754	15.147	52.517	6.614
C2804	RMCA	5735	Cercopithecini	Cercopithecus ascanius	F	-36.36	-12.108	-2.124	-8.143	27.523	-10.329	-26.901	5.48	-18.233	19.021	56.095	6.08
C2808	RMCA	3513	Cercopithecini	Cercopithecus ascanius	F	-35.746	-13.459	-1.187	-8.459	27.236	-11.631	-28.629	7.646	-18.676	19.103	57.003	6.799
C2809	RMCA	3505	Cercopithecini	Cercopithecus ascanius	F	-36.23	-14.623	-0.658	-7.488	27.027	-9.522	-29.438	6.784	-19.851	20.647	59.151	4.202
C2810	RMCA	7215	Cercopithecini	Cercopithecus ascanius	F	-35.744	-14.027	-2.914	-8.285	26.712	-12.671	-27.448	6.564	-16.538	20.611	55.931	7.809
C2812	RMCA	5781	Cercopithecini	Cercopithecus ascanius	F	-33.29	-13.621	-1.049	-7.083	25.245	-10.533	-27.26	6.791	-17.526	19.066	53.88	5.38
C2814	RMCA	5774	Cercopithecini	Cercopithecus ascanius	F	-34.628	-14.056	-2.854	-7.592	27.237	-11.721	-26.579	6.458	-19.27	20.937	56.094	5.974
C2817	RMCA	5757	Cercopithecini	Cercopithecus ascanius	F	-33.102	-12.749	-1.667	-8.042	26.13	-10.144	-26.698	5.913	-17.132	19.724	52.469	5.298
C2818	RMCA	5755	Cercopithecini	Cercopithecus ascanius	F	-33.521	-12.435	-0.782	-7.52	25.176	-12.594	-27.132	6.008	-18.358	19.432	54.617	7.109
C2822	RMCA	2887	Cercopithecini	Cercopithecus ascanius	F	-32.763	-11.108	-2.4	-8.155	26.724	-9.62	-26.818	6.153	-17.858	17.193	53.115	5.537
C2824	RMCA	1561	Cercopithecini	Cercopithecus ascanius	F	-33.976	-13.006	-0.755	-8.47	25.985	-9.898	-24.908	7.434	-17.547	18.397	51.2	5.544
C2826	RMCA	8313	Cercopithecini	Cercopithecus ascanius	F	-33.461	-11.495	-0.74	-8.685	24.568	-11.199	-23.938	5.653	-16.861	18.741	50.431	6.985
C2827	RMCA	5970	Cercopithecini	Cercopithecus ascanius	F	-34.674	-11.049	0.037	-8.223	27.91	-11.412	-26.847	5.375	-18.313	19.141	51.886	6.167
C2828	RMCA	5968	Cercopithecini	Cercopithecus ascanius	F	-35.081	-11.233	-0.751	-8.677	27.185	-10.615	-27.307	6.586	-18.992	17.53	54.946	6.41
C2830	RMCA	3306	Cercopithecini	Cercopithecus ascanius	F	-35.082	-12.339	-2.444	-7.223	28.466	-12.228	-28.412	5.817	-17.222	19.096	54.694	6.877
C2834	RMCA	2583	Cercopithecini	Cercopithecus ascanius	F	-32.646	-13.192	-0.791	-6.235	25.04	-10.807	-24.969	7.43	-18.096	17.348	51.462	5.457
C2837	RMCA	5629	Cercopithecini	Cercopithecus ascanius	F	-36.476	-11.909	-1.46	-8.051	28.306	-10.813	-25.68	6.341	-18.562	18.102	53.873	6.33
C2841	RMCA	5463	Cercopithecini	Cercopithecus ascanius	F	-34.902	-12.688	-1.759	-7.225	26.546	-10.749	-26.542	6.699	-17.647	17.786	54.304	6.176
C2842	RMCA	2758Ma	Cercopithecini	Cercopithecus ascanius	F	-33.71	-11.779	-2.844	-7.739	26.426	-10.125	-26.458	5.49	-18.811	18.54	55.397	5.613
C2844	RMCA	5705	Cercopithecini	Cercopithecus ascanius	F	-33.493	-11.53	-1.834	-8.957	26.324	-9.853	-24.735	6.463	-18.677	18.086	52.415	5.791
C2846	RMCA	972	Cercopithecini	Cercopithecus ascanius	F	-36.143	-11.834	-0.624	-8.65	27.23	-13.028	-26.533	7.132	-19.174	18.127	55.244	8.253
C2847	RMCA	13623	Cercopithecini	Cercopithecus ascanius	F	-35.164	-13.528	-1.399	-7.879	25.744	-10.164	-26.047	6.59	-18.067	19.353	54.933	5.629
C2851	RMCA	18122	Cercopithecini	Cercopithecus ascanius	F	-33.686	-11.886	-3.9	-7.937	26.647	-11.868	-24.945	5.567	-17.321	18.853	53.205	7.271
C2852	RMCA	17458	Cercopithecini	Cercopithecus ascanius	F	-32.264	-12.599	-1.709	-7.201	25.052	-10.865	-25.066	6.495	-17.933	18.37	51.92	5.801
C2854	RMCA	5672	Cercopithecini	Cercopithecus ascanius	F	-33.235	-12.304	-2.014	-8.057	27.212	-11.313	-25.33	6.669	-18.124	18.824	51.491	6.182
C2855	RMCA	5670	Cercopithecini	Cercopithecus ascanius	F	-33.876	-12.373	-1.54	-7.452	27.203	-11.023	-26.789	6.708	-19.204	18.377	54.206	5.763
C2856	RMCA	11481	Cercopithecini	Cercopithecus ascanius	F	-33.794	-12.995	-1.584	-7.411	25.917	-10.673	-27.261	6.369	-18.014	19.018	54.736	5.692
C2857	RMCA	8445	Cercopithecini	Cercopithecus ascanius	F	-32.743	-11.12	-1.485	-7.424	25.391	-10.331	-25.76	5.054	-17.843	18.131	52.44	5.689
C0026	USNM	452516	Cercopithecini	Cercopithecus ascanius	M	-38.002	-13.397	-2.989	-6.425	29.647	-12.897	-29.913	4.758	-15.833	20.667	57.09	7.294
C0027	USNM	452510	Cercopithecini	Cercopithecus ascanius	M	-42.189	-14.013	-2.013	-8.808	32.944	-14.129	-30.062	7.319	-17.08	20.614	58.4	9.018
C0876	AMNH	52538	Cercopithecini	Cercopithecus ascanius	M	-38.976	-13.617	-3.55	-8.014	30.171	-12.666	-27.503	6.824	-17.301	19.498	57.16	7.976
C0878	AMNH	52543	Cercopithecini	Cercopithecus ascanius	M	-38.421	-11.838	-2.385	-8.137	31.394	-12.903	-29.33	6.911	-18.72	17.973	57.462	7.995
C0879	AMNH	52546	Cercopithecini	Cercopithecus ascanius	M	-39.327	-12.512	-0.958	-7.964	29.921	-13.055	-28.334	7.826	-19.747	17.486	58.446	8.219
C0881	AMNH	52553	Cercopithecini	Cercopithecus ascanius	M	-36.283	-10.277	-3.143	-8.04	27.979	-13.504	-26.134	5.393	-18.092	17.214	55.673	9.213
C0883	AMNH	52559	Cercopithecini	Cercopithecus ascanius	M	-37.242	-11.405	-1.432	-7.133	29.739	-11.766	-28.235	6.338	-18.55	17.064	55.72	6.903
C0889	AMNH	86701	Cercopithecini	Cercopithecus ascanius	M	-37.228	-13.836	-3.388	-9.698	29.106	-11.037	-25.217	8.883	-18.31	18.44	55.037	7.248
C0890	AMNH	86702	Cercopithecini	Cercopithecus ascanius	M	-36.943	-12.185	-3.361	-8.604	29.911	-11.446	-26.655	7.931	-19.889	17.105	56.938	7.197
C2802	RMCA	5742	Cercopithecini	Cercopithecus ascanius	M	-40.012	-13.201	-2.383	-9.927	31.063	-12.384	-28.496	6.052	-19.571	21.942	59.399	7.518
C2803	RMCA	5737	Cercopithecini	Cercopithecus ascanius	M	-39.163	-12.445	-2.597	-9.56	32.183	-12.292	-29.034	7.801	-19.125	18.673	57.736	7.822
C2805	RMCA	5725	Cercopithecini	Cercopithecus ascanius	M	-40.724	-14.863	-3.196	-8.686	30.953	-12.804	-30.049	8.155	-19.584	20.244	62.601	7.954
C2806	RMCA	5723	Cercopithecini	Cercopithecus ascanius	M	-41.024	-14.696	-2.762	-9.628	29.897	-12.006	-27.324	7.958	-18.182	20.318	59.396	8.054
C2807	RMCA	3572	Cercopithecini	Cercopithecus ascanius	M	-39.104	-14.891	-3.12	-8.579	31.367	-13.17	-29.777	8.391	-19.204	20.553	59.838	7.696
C2815	RMCA	5768	Cercopithecini	Cercopithecus ascanius	M	-37.943	-14.34	-2.704	-8.067	30.202	-12.659	-29.826	6.777	-19.401	21.456	59.671	6.834
C2816	RMCA	5762	Cercopithecini	Cercopithecus ascanius	M	-39.97	-13.951	-1.67	-9.667	30.834	-11.5	-29.04	6.858	-19.283	21.564	59.128	6.695
C2819	RMCA	1849	Cercopithecini	Cercopithecus ascanius	M	-40.411	-14.232	-1.21	-8.752	31.363	-13.961	-30.974	6.771	-18.476	22.019	59.707	8.155
C2820	RMCA	1562	Cercopithecini	Cercopithecus ascanius	M	-39.143	-12.362	0.027	-9.645	30.69	-13.181	-30.041	7.441	-20.622	19.77	59.089	7.977
C2823	RMCA	988Mc	Cercopithecini	Cercopithecus ascanius	M	-36.609	-11.962	-0.719	-9.083	29.145	-13.136	-26.475	7.606	-18.557	18.367	53.215	8.209
C2825	RMCA	1563	Cercopithecini	Cercopithecus ascanius	M	-39.174	-12.68	-1.639	-10.578	30.427	-13.104	-27.754	7.148	-19.351	20.689	57.491	8.525
C2829	RMCA	3403	Cercopithecini	Cercopithecus ascanius	M	-38.361	-13.04	0.731	-9.591	30.493	-11.85	-30.713	7.353	-19.085	20.517	56.935	6.611
C2831	RMCA	3413	Cercopithecini	Cercopithecus ascanius	M	-36.992	-14.328	-2.795	-8.225	30.393	-12.063	-28.818	7.922	-18.582	20.091	56.795	6.604
C2832	RMCA	4269	Cercopithecini	Cercopithecus ascanius	M	-38.109	-13.642	-1.878	-10.083	30.688	-12.253	-30.093	7.154	-18.564	21.585	57.956	7.238
C2835	RMCA	2556	Cercopithecini	Cercopithecus ascanius	M	-37.887	-13.607	-2.743	-8.758	29.448	-11.949	-28.424	7.532	-19.244	19.542	58.851	7.241
C2836	RMCA	5461	Cercopithecini	Cercopithecus ascanius	M	-38.99	-13.831	-3.47	-8.178	30.48	-12.171	-28.565	6.692	-18.425	20.237	58.97	7.25
C2838	RMCA	5628	Cercopithecini	Cercopithecus ascanius	M	-40.606	-13.556	-2.449	-8.527	30.046	-12.232	-27.203	7.727	-19.036	18.549	59.249	8.039
C2839	RMCA	5625	Cercopithecini	Cercopithecus ascanius	M	-39.858	-12.972	-2.422	-9.1	30.882	-12.387	-26.888	7.485	-18.288	18.878	56.574	8.096
C2840	RMCA	5604	Cercopithecini	Cercopithecus ascanius	M	-37.762	-12.818	-3.547	-7.918	30.45	-13.032	-28.707	6.882	-17.513	18.741	57.08	8.145
C2843	RMCA	5711	Cercopithecini	Cercopithecus ascanius	M	-37.81	-12.477	-1.844	-10.968	29.573	-13.941	-26.367	8.41	-18.048	19.202	54.495	9.774
C2845	RMCA	2234-2241	Cercopithecini	Cercopithecus ascanius	M	-38.721	-14.574	-2.473	-8.024	30.791	-11.811	-29.624	6.807	-19.817	21.551	59.845	6.051
C2848	RMCA	13622	Cercopithecini	Cercopithecus ascanius	M	-40.544	-15.469	-2.573	-9.082	32.503	-11.204	-30.164	8.213	-20.003	21.627	60.781	5.915
C2849	RMCA	13621	Cercopithecini	Cercopithecus ascanius	M	-39.135	-13.947	-2.385	-9.41	30.821	-13.864	-28.485	7.202	-18.24	21.487	57.424	8.533
C2850	RMCA	7702	Cercopithecini	Cercopithecus ascanius	M	-36.702	-11.479	-2.703	-9.299	26.991	-13.356	-26.805	5.144	-17.897	19.883	57.117	9.107
C2853	RMCA	15675	Cercopithecini	Cercopithecus ascanius	M	-38.732	-15.093	-1.26	-8.858	29.565	-11.394	-28.451	7.645	-19.799	21.697	58.677	6.003
C3281	BMNH	66.3624	Cercopithecini	Cercopithecus ascanius	M	-37.093	-13.006	-2.021	-8.915	31.355	-12.621	-29.878	7.506	-19.97	20.077	57.607	6.959
C3285	BMNH	11.10.19.3	Cercopithecini	Cercopithecus ascanius	M	-40.287	-13.942	-4.226	-9.326	32.029	-14.356	-28.568	8.409	-17.62	19.435	58.672	9.78
C3286	BMNH	27.3.1.10	Cercopithecini	Cercopithecus ascanius	M	-38.375	-14.628	-3.131	-8.643	30.101	-13.515	-26.31	8.248	-17.502	20.146	55.216	8.392
C0191	USNM	450064	Cercopithecini	Cercopithecus campbelli	F	-34.641	-14.368	-2.058	-6.813	25.153	-10.114	-23.773	7.356	-14.841	18.037	50.161	5.901
C0194	USNM	477298	Cercopithecini	Cercopithecus campbelli	F	-33.807	-12.205	-0.456	-6.585	23.854	-10.081	-23.752	6.053	-16.569	16.967	50.73	5.851
C0200	USNM	481759	Cercopithecini	Cercopithecus campbelli	F	-33.748	-13.142	-0.251	-7.457	24.193	-9.144	-23.768	7.048	-16.606	17.612	50.178	5.083
C0201	USNM	481769	Cercopithecini	Cercopithecus campbelli	F	-32.261	-11.387	-0.083	-6.991	25.273	-9.474	-24.879	6.228	-16.866	16.689	48.817	4.935
C0202	USNM	481767	Cercopithecini	Cercopithecus campbelli	F	-32.96	-12.674	1.22	-7.706	24.598	-9.214	-25.926	6.265	-17.243	18.943	50.31	4.385
C0203	USNM	481768	Cercopithecini	Cercopithecus campbelli	F	-32.025	-12.165	-1.165	-8.676	25.683	-11.829	-24.22	7.165	-16.653	18.502	48.381	7.004
C0205	USNM	481760	Cercopithecini	Cercopithecus campbelli	F	-32.76	-12.791	0.479	-5.274	24.083	-9.81	-24.66	5.411	-16.704	18.141	49.562	4.323
C0207	USNM	481765	Cercopithecini	Cercopithecus campbelli	F	-35.814	-13.474	0.108	-7.988	25.559	-10.636	-25.043	6.94	-15.18	18.697	50.37	6.46
C1172	MCZ	24783	Cercopithecini	Cercopithecus campbelli	F	-34.078	-12.666	0.563	-7.378	24.631	-9.48	-25.04	6.141	-16.563	18.339	50.488	5.043
C1976	Munich	AP/73	Cercopithecini	Cercopithecus campbelli	F	-36.546	-12.628	0.497	-9.417	27.664	-10.726	-26.614	6.775	-17.948	19.772	52.946	6.224
C2090	Zurich	12768	Cercopithecini	Cercopithecus campbelli	F	-34.98	-14.238	-0.311	-6.118	25.168	-8.614	-25.391	5.888	-15.364	19.174	50.878	3.908
C2091	Zurich	12778	Cercopithecini	Cercopithecus campbelli	F	-34.595	-13.195	-0.979	-8.758	25.705	-10.194	-25.363	6.336	-15.61	19.778	50.842	6.034
C2092	Zurich	12792	Cercopithecini	Cercopithecus campbelli	F	-35.791	-12.395	-1.881	-8.323	26.564	-9.545	-24.917	7.077	-17.561	17.133	53.586	6.053
C2145	Zurich	12777	Cercopithecini	Cercopithecus campbelli	F	-35.369	-13.449	0.055	-7.38	26.546	-10.916	-25.388	6.8	-18.043	19.315	52.199	5.63
C2146	Zurich	12771	Cercopithecini	Cercopithecus campbelli	F	-35.272	-12.496	0.68	-7.282	26.076	-10.686	-26.321	5.761	-17.527	19.093	52.364	5.609
C2147	Zurich	12776	Cercopithecini	Cercopithecus campbelli	F	-35.102	-13.517	0.497	-7.301	24.702	-9.894	-24.873	5.725	-16.232	19.827	51.007	5.16
C2148	Zurich	12791	Cercopithecini	Cercopithecus campbelli	F	-33.025	-13.288	-0.212	-8.123	23.648	-9.896	-25.457	5.796	-16.364	20.194	51.41	5.315
C2149	Zurich	12795	Cercopithecini	Cercopithecus campbelli	F	-36.052	-14.151	-1.544	-8.533	26.352	-9.022	-26.014	6.491	-16.921	20.273	54.179	4.944
C2150	Zurich	12780	Cercopithecini	Cercopithecus campbelli	F	-35.272	-12.465	-1.246	-8.745	25.824	-10.047	-24.029	6.466	-16.851	18.505	51.575	6.285
C2151	Zurich	12770	Cercopithecini	Cercopithecus campbelli	F	-35.108	-12.861	0.104	-7.823	25.196	-8.739	-24.568	6.746	-17.078	17.819	51.453	4.858
C2152	Zurich	12799	Cercopithecini	Cercopithecus campbelli	F	-33.142	-12.432	-0.934	-8.703	25.372	-9.177	-25.028	7.031	-18.003	18.17	51.736	5.11
C2242	Zurich	12800	Cercopithecini	Cercopithecus campbelli	F	-32.475	-13.618	-1.87	-7.158	24.819	-9.854	-23.939	6.02	-14.969	19.51	48.434	5.1
C2244	Zurich	12807	Cercopithecini	Cercopithecus campbelli	F	-35.267	-13.724	0.086	-7.293	25.618	-8.271	-24.92	7.42	-17.273	17.723	51.755	4.144
C2245	Zurich	12802	Cercopithecini	Cercopithecus campbelli	F	-33.593	-12.162	-0.611	-7.466	26.152	-11.12	-26.566	5.912	-17.205	18.829	51.824	6.007
C2246	Zurich	12806	Cercopithecini	Cercopithecus campbelli	F	-34.256	-13.355	-1.189	-7.778	24.834	-9.798	-23.657	7.029	-16.179	18.133	50.447	5.769
C2605	RMCA	38478	Cercopithecini	Cercopithecus campbelli	F	-32.496	-11.807	0.243	-7.561	24.842	-9.848	-23.411	6.818	-17.982	17.181	48.803	5.218
C2606	RMCA	38477	Cercopithecini	Cercopithecus campbelli	F	-34.046	-12.757	-0.374	-6.78	25.683	-9.538	-25.054	6.392	-16.893	17.83	50.685	4.852
C2609	RMCA	35900	Cercopithecini	Cercopithecus campbelli	F	-36.066	-13.324	-1.337	-7.994	27.637	-10.264	-26.861	6.664	-18.092	19.373	54.719	5.546
C2611	RMCA	35662	Cercopithecini	Cercopithecus campbelli	F	-35.654	-13.454	-0.539	-7.607	26.072	-10.099	-25.229	6.63	-16.36	18.853	51.71	5.677
C2612	RMCA	35661	Cercopithecini	Cercopithecus campbelli	F	-36.406	-17.042	-1.782	-8.214	26.191	-10.914	-25.419	7.166	-16.93	23.656	54.345	5.348
C2614	RMCA	34952	Cercopithecini	Cercopithecus campbelli	F	-32.674	-11.359	-0.914	-7.413	25.405	-8.946	-25.611	5.556	-17.355	17.499	51.149	4.664
C2615	RMCA	31502	Cercopithecini	Cercopithecus campbelli	F	-33.346	-13.069	-0.053	-8.214	23.832	-9.529	-24.425	6.288	-15.03	19	49.023	5.524
C0192	USNM	477296	Cercopithecini	Cercopithecus campbelli	M	-42.396	-14.963	0.31	-7.666	31.973	-12.386	-30.185	7.628	-20.252	20.909	60.55	6.476
C0193	USNM	481757	Cercopithecini	Cercopithecus campbelli	M	-41.372	-15.893	-1.583	-7.796	30.868	-12.708	-29.469	8.205	-16.867	20.67	58.421	7.522
C0197	USNM	477304	Cercopithecini	Cercopithecus campbelli	M	-42.865	-14.714	-0.666	-10.222	30.998	-13.285	-29.426	7.846	-16.47	21.283	58.429	9.09
C0199	USNM	481761	Cercopithecini	Cercopithecus campbelli	M	-40.061	-13.779	-0.526	-8.921	27.88	-10.993	-27.271	6.47	-15.538	19.891	55.515	7.333
C1978	Munich	1908/3182	Cercopithecini	Cercopithecus campbelli	M	-42.555	-15.318	0.015	-9.574	30.643	-13.013	-28.874	7.843	-16.05	21.662	56.821	8.4
C1979	Munich	1908/3181	Cercopithecini	Cercopithecus campbelli	M	-43.87	-15.112	-0.593	-10.784	32.437	-13.549	-27.961	9.172	-17.245	20.944	57.233	9.328
C1980	Munich	1908/3177	Cercopithecini	Cercopithecus campbelli	M	-41.007	-17.062	-0.922	-7.823	29.27	-13.032	-28.794	7.938	-15.207	22.362	56.659	7.617
C2088	Zurich	12951	Cercopithecini	Cercopithecus campbelli	M	-38.592	-13.807	-2.331	-9.717	28.941	-11.784	-28.188	6.584	-16.349	21.061	56.52	7.664
C2089	Zurich	12949	Cercopithecini	Cercopithecus campbelli	M	-42.78	-13.791	-2.754	-9.974	31.821	-13.176	-27.699	7.338	-15.152	19.974	56.564	9.628
C2154	Zurich	12745	Cercopithecini	Cercopithecus campbelli	M	-42.473	-15.569	-1.971	-9.49	32.684	-12.921	-29.971	7.382	-15.545	22.576	57.276	8.022
C2155	Zurich	12749	Cercopithecini	Cercopithecus campbelli	M	-38.417	-13.234	-1.476	-8.475	29.544	-11.448	-27.777	7.15	-16.068	18.804	54.194	7.204
C2156	Zurich	12747	Cercopithecini	Cercopithecus campbelli	M	-41.687	-15.023	-2.605	-8.533	31.703	-14.272	-29.093	7.197	-15.642	21.481	57.324	9.15
C2158	Zurich	12750	Cercopithecini	Cercopithecus campbelli	M	-43.423	-14.269	-0.958	-9.787	31.927	-14.266	-29.161	7.772	-16.887	20.787	58.501	9.764
C2159	Zurich	12752	Cercopithecini	Cercopithecus campbelli	M	-42.063	-14.721	-1.868	-10.01	32.446	-12.795	-29.067	8.253	-16.055	20.763	56.607	8.51
C2160	Zurich	12744	Cercopithecini	Cercopithecus campbelli	M	-38.179	-13.732	-0.804	-9.836	27.295	-13.517	-27.487	7.994	-15.119	19.506	54.295	9.586
C2161	Zurich	12751	Cercopithecini	Cercopithecus campbelli	M	-39.858	-14.022	-1.383	-9.964	30.469	-12.361	-28.443	6.858	-17.164	21.807	56.38	7.682
C2162	Zurich	12754	Cercopithecini	Cercopithecus campbelli	M	-44.583	-14.97	0.182	-10.855	32.493	-13.021	-30.797	7.732	-16.914	22.413	59.619	8.701
C2237	Zurich	12769	Cercopithecini	Cercopithecus campbelli	M	-39.849	-13.559	-1.229	-10.142	28.918	-11.078	-27.347	7.83	-18.62	19.486	58.128	7.464
C2238	Zurich	12772	Cercopithecini	Cercopithecus campbelli	M	-40.648	-15.15	-2.544	-9.014	31.826	-13.628	-29.537	6.86	-15.158	22.572	56.061	8.36
C2239	Zurich	12764	Cercopithecini	Cercopithecus campbelli	M	-42.69	-14.503	-2.674	-10.122	32.824	-12.239	-29.841	7.644	-17.007	21.051	59.388	8.169
C2240	Zurich	12755	Cercopithecini	Cercopithecus campbelli	M	-44.942	-15.196	-2.96	-10.28	33.271	-12.695	-30.446	8.571	-17.359	20.535	62.436	9.064
C2241	Zurich	12757	Cercopithecini	Cercopithecus campbelli	M	-43.513	-15.983	-3.024	-11.017	31.283	-11.754	-29.032	7.784	-17.433	22.891	61.72	8.079
C2607	RMCA	38476	Cercopithecini	Cercopithecus campbelli	M	-41.937	-12.925	-1.492	-9.686	32.736	-12.823	-31.466	5.792	-16.333	21.357	58.492	8.286
C2608	RMCA	36279	Cercopithecini	Cercopithecus campbelli	M	-43.973	-15.377	-1.256	-10.328	31.808	-13.107	-29.916	8.102	-18.002	21.952	61.339	8.757
C2610	RMCA	35889	Cercopithecini	Cercopithecus campbelli	M	-40.975	-16.796	-1.418	-7.867	30.626	-10.418	-29.184	6.915	-15.255	22.9	56.204	5.267
C2613	RMCA	34953	Cercopithecini	Cercopithecus campbelli	M	-39.543	-14.212	-0.888	-10.185	29.768	-11.718	-29.12	7.731	-16.592	20.822	56.374	7.562
C2616	RMCA	31501	Cercopithecini	Cercopithecus campbelli	M	-42.478	-14.362	-1.6	-9.12	32.275	-13.799	-30.031	6.083	-15.786	22.5	57.62	8.697
C2618	RMCA	77.048M058	Cercopithecini	Cercopithecus campbelli	M	-40.548	-15.141	-1.339	-9.504	31.032	-13.902	-28.84	8.655	-16.994	21.073	56.689	8.819
C2619	RMCA	34977	Cercopithecini	Cercopithecus campbelli	M	-37.017	-15.756	-2.721	-7.766	28.857	-11.824	-28.543	8.456	-16.866	20.3	56.29	6.589
C0552	USNM	220074	Cercopithecini	Cercopithecus cephus	F	-34.737	-10.61	-1.579	-7.574	27.608	-11.465	-27.862	5.933	-16.76	16.498	53.329	7.218
C0554	USNM	84532	Cercopithecini	Cercopithecus cephus	F	-34.447	-11.181	0.302	-7.477	26.931	-11.465	-27.021	6.022	-18.743	17.816	52.978	6.286
C0894	AMNH	119782	Cercopithecini	Cercopithecus cephus	F	-34.731	-12.039	-1.567	-8.051	27.226	-11.907	-26.365	6.173	-18.407	18.951	53.844	6.873
C0895	AMNH	90047	Cercopithecini	Cercopithecus cephus	F	-34.097	-11.541	-0.959	-8.073	25.723	-9.47	-24.722	5.941	-16.34	17.446	50.395	5.697
C0897	AMNH	90037	Cercopithecini	Cercopithecus cephus	F	-36.419	-13.719	-2.828	-8.035	28.587	-12.592	-26.318	8.441	-17.705	18.068	54.684	7.837
C0899	AMNH	90039	Cercopithecini	Cercopithecus cephus	F	-35.357	-11.722	-2.076	-7.577	27.956	-11.168	-27.206	5.158	-18.356	19.12	55.04	6.189
C1209	MCZ	14721	Cercopithecini	Cercopithecus cephus	F	-37.128	-12.507	-0.584	-8.134	26.675	-12.794	-27.883	5.294	-17.106	20.224	56.027	7.917
C1982	Munich	1901/121	Cercopithecini	Cercopithecus cephus	F	-36.541	-13.615	-2.488	-7.221	28.641	-11.038	-27.844	6.453	-17.704	19.467	55.936	5.953
C1986	Munich	1960/450	Cercopithecini	Cercopithecus cephus	F	-35.843	-11.736	-0.168	-8.967	27.492	-12.671	-27.471	6.761	-18.869	18.825	54.86	7.787
C1987	Munich	1960/449	Cercopithecini	Cercopithecus cephus	F	-36.865	-13.716	0.12	-8.229	28.016	-11.142	-28.972	5.907	-18.454	21.609	56.155	5.571
C1989	Munich	1960/453	Cercopithecini	Cercopithecus cephus	F	-36.018	-14.568	-1.792	-8.319	26.727	-10.675	-26.438	7.407	-17.901	20.185	55.421	5.971
C2084	Zurich	12216	Cercopithecini	Cercopithecus cephus	F	-34.315	-11.938	0.596	-8.565	26.368	-10.538	-27.859	6.628	-17.197	18.383	52.407	6.03
C2085	Zurich	12218	Cercopithecini	Cercopithecus cephus	F	-36.147	-14.823	-2.464	-8.236	28.696	-10.081	-28.406	7.702	-17.505	20.199	55.825	5.238
C2173	Zurich	12206	Cercopithecini	Cercopithecus cephus	F	-34.417	-14.069	-0.278	-7.327	27.199	-11.386	-26.955	7.371	-17.648	19.844	52.099	5.567
C2174	Zurich	12217	Cercopithecini	Cercopithecus cephus	F	-35.96	-11.588	0.126	-9.699	28.087	-11.608	-26.929	7.297	-19.444	18.504	54.119	7.093
C2175	Zurich	12369	Cercopithecini	Cercopithecus cephus	F	-36.567	-13.118	-1.077	-8.954	28.229	-10.268	-25.77	6.353	-18.303	20.395	53.488	5.592
C2176	Zurich	12367	Cercopithecini	Cercopithecus cephus	F	-34.276	-12.199	-1.41	-8.609	26.332	-11.418	-25.63	6.163	-16.188	19.059	51.172	7.004
C2177	Zurich	12373	Cercopithecini	Cercopithecus cephus	F	-35.25	-12.581	0.05	-6.68	26.566	-11.302	-28.81	6.294	-16.998	18.068	54.442	6.2
C2178	Zurich	12374	Cercopithecini	Cercopithecus cephus	F	-33.309	-13.695	-3.251	-6.887	27.318	-11.565	-28.138	5.909	-17.113	20.458	54.492	5.782
C2255	Zurich	12370	Cercopithecini	Cercopithecus cephus	F	-34.48	-11.924	-1.947	-7.872	27.359	-11.974	-25.605	6.623	-16.669	17.821	51.341	7.324
C2256	Zurich	12368	Cercopithecini	Cercopithecus cephus	F	-33.485	-12.963	-0.914	-7.771	26.032	-9.306	-26.424	7.453	-18.853	17.886	53.643	4.701
C2257	Zurich	12375	Cercopithecini	Cercopithecus cephus	F	-35.549	-12.304	-1.775	-9.09	26.222	-9.678	-26.915	6.821	-17.7	17.959	55.717	6.292
C2258	Zurich	12376	Cercopithecini	Cercopithecus cephus	F	-34.031	-15.168	-3.025	-6.76	25.672	-9.588	-26.286	6.633	-15.027	20.026	52.696	4.858
C2259	Zurich	12227	Cercopithecini	Cercopithecus cephus	F	-35.178	-11.316	-1.33	-8.223	26.449	-12.338	-25.75	6.261	-18.164	17.722	53.974	7.895
C2261	Zurich	12196	Cercopithecini	Cercopithecus cephus	F	-32.89	-13.091	-1.325	-7.615	27.783	-11.26	-26.408	7.194	-19.361	19.519	52.202	5.252
C2432	RMCA	93.091M025	Cercopithecini	Cercopithecus cephus	F	-32.388	-12.023	-3.193	-6.638	27.271	-12.741	-27.372	4.903	-17.367	19.829	53.05	6.67
C3278	BMNH	30.12.15.3	Cercopithecini	Cercopithecus cephus	F	-34.727	-11.849	-0.532	-8.484	27.254	-12.158	-26.968	8.054	-18.678	16.911	53.652	7.527
C0551	USNM	220070	Cercopithecini	Cercopithecus cephus	M	-39.278	-14.014	-2.675	-8.508	30.926	-12.9	-30.219	7.287	-18.599	20.42	59.845	7.716
C0896	AMNH	90044	Cercopithecini	Cercopithecus cephus	M	-39.959	-14.069	-3.87	-10.034	29.691	-13.729	-27.964	6.553	-16.234	21.721	58.336	9.558
C0898	AMNH	90043	Cercopithecini	Cercopithecus cephus	M	-40.321	-13.845	-2.183	-9.766	28.587	-12.729	-27.805	6.98	-16.434	20.351	58.156	9.01
C0901	AMNH	90081	Cercopithecini	Cercopithecus cephus	M	-38.232	-13.38	-2.71	-7.919	31.267	-12.407	-29.37	7.23	-18.025	19.292	57.069	7.184
C1014	MCZ	17692	Cercopithecini	Cercopithecus cephus	M	-41.056	-13.396	-0.859	-9.993	31.023	-14.462	-29.147	7.024	-18.363	21.424	58.401	9.402
C1198	MCZ	42032	Cercopithecini	Cercopithecus cephus	M	-38.751	-12.282	-0.99	-9.447	30.556	-13.466	-29.185	7.904	-20.574	18.814	58.943	8.477
C1199	MCZ	17694	Cercopithecini	Cercopithecus cephus	M	-38.786	-14.674	-0.477	-8.149	28.235	-11.749	-28.305	6.952	-17.95	21.02	57.283	6.601
C1210	MCZ	42004	Cercopithecini	Cercopithecus cephus	M	-38.568	-12.66	-1.042	-7.655	30.05	-12.892	-29.661	6.502	-19.511	19.319	58.733	7.385
C1983	Munich	1894/3006	Cercopithecini	Cercopithecus cephus	M	-40.061	-13.284	-0.378	-8.612	31.589	-13.601	-29.834	7.443	-19.322	20.086	58.006	7.968
C1984	Munich	1894/3005	Cercopithecini	Cercopithecus cephus	M	-40.251	-13.441	-0.326	-9.314	31.249	-13.782	-31.357	6.666	-17.916	21.534	58.601	8.337
C1985	Munich	1912/1548	Cercopithecini	Cercopithecus cephus	M	-39.378	-11.12	-0.391	-11.056	30.058	-14.72	-28.66	7.115	-18.314	19.258	56.685	10.523
C1988	Munich	1960/454	Cercopithecini	Cercopithecus cephus	M	-41.19	-14.159	-1.836	-10.68	29.825	-13.841	-28.066	8.254	-17.96	20.611	59.226	9.815
C2082	Zurich	5314	Cercopithecini	Cercopithecus cephus	M	-40.534	-11.943	-2.64	-10.759	32.705	-14.395	-29.413	6.833	-19.053	20.491	58.936	9.772
C2163	Zurich	12377	Cercopithecini	Cercopithecus cephus	M	-38.975	-12.921	-1.403	-9.261	29.723	-13.82	-28.744	7.257	-16.233	19.423	55.631	9.322
C2164	Zurich	12381	Cercopithecini	Cercopithecus cephus	M	-37.133	-13.048	-1.088	-8.723	28.506	-12.426	-28.246	6.615	-18.517	20.273	56.477	7.309
C2165	Zurich	5317	Cercopithecini	Cercopithecus cephus	M	-40.666	-11.287	-3.707	-11.544	31.87	-14.993	-28.62	6.771	-18.815	19.857	59.938	11.196
C2168	Zurich	12210	Cercopithecini	Cercopithecus cephus	M	-39.617	-13.114	-2.68	-9.405	30.732	-11.02	-29.576	7.197	-17.537	19.096	58.678	7.248
C2169	Zurich	12380	Cercopithecini	Cercopithecus cephus	M	-39.209	-11.851	-0.361	-9.353	29.214	-11.906	-29.483	5.262	-18.565	20.425	58.405	7.423
C2170	Zurich	5320	Cercopithecini	Cercopithecus cephus	M	-40.06	-14.393	-3.156	-9.704	29.622	-12.782	-29.48	6.808	-16.593	21.47	59.667	8.601
C2247	Zurich	12384	Cercopithecini	Cercopithecus cephus	M	-37.467	-13.659	-2.116	-8.944	29.573	-12.744	-29.749	6.927	-17.166	20.722	56.924	7.696
C2249	Zurich	12371	Cercopithecini	Cercopithecus cephus	M	-42.089	-14.436	-2.253	-10.003	31.145	-13.192	-29.764	8.29	-17.541	20.159	60.502	9.184
C2250	Zurich	12208	Cercopithecini	Cercopithecus cephus	M	-38.967	-12.64	-0.451	-9.606	29.383	-12.657	-29.75	7.7	-17.907	18.762	57.693	8.441
C2251	Zurich	12215	Cercopithecini	Cercopithecus cephus	M	-42.659	-16.252	-0.443	-9.636	31.078	-13.148	-29.482	8.951	-17.685	21.889	59.191	8.196
C2252	Zurich	5316	Cercopithecini	Cercopithecus cephus	M	-40.275	-10.967	-0.372	-9.748	29.607	-15.424	-28.365	5.586	-17.325	19.658	56.73	10.895
C2253	Zurich	5319	Cercopithecini	Cercopithecus cephus	M	-41.672	-14.607	-0.914	-9.29	31.245	-13.362	-30.298	7.838	-16.563	20.78	58.203	8.64
C2254	Zurich	5318	Cercopithecini	Cercopithecus cephus	M	-37.92	-12.438	-3.25	-9.643	29.898	-12.984	-27.589	7.857	-18.06	18.247	56.92	8.961
C3279	BMNH	32.8.1.4	Cercopithecini	Cercopithecus cephus	M	-39.751	-13.552	-2.503	-8.895	33.154	-14.371	-30.892	7.194	-19.353	21.266	59.344	8.358
C3280	BMNH	98.10.7.1	Cercopithecini	Cercopithecus cephus	M	-40.696	-12.423	-3.108	-10.439	31.559	-14.166	-28.437	7.188	-17.219	19.622	57.901	10.219
C0093	USNM	481752	Cercopithecini	Cercopithecus diana	F	-38.814	-13.71	0.29	-6.546	28.81	-9.834	-27.815	5.767	-16.654	19.505	54.182	4.819
C0094	USNM	477295	Cercopithecini	Cercopithecus diana	F	-42.145	-14.35	1.127	-7.104	31.552	-12.725	-29.16	7.652	-17.662	19.385	56.288	7.143
C0095	USNM	481751	Cercopithecini	Cercopithecus diana	F	-39.481	-14.977	-0.788	-8.176	28.95	-11.818	-28.102	7.964	-16.961	19.94	56.383	7.068
C0096	USNM	481753	Cercopithecini	Cercopithecus diana	F	-39.492	-15.092	-1.174	-7.9	30.194	-11.395	-29.545	7.225	-15.322	20.703	55.338	6.459
C0097	USNM	481750	Cercopithecini	Cercopithecus diana	F	-40.444	-12.219	0.639	-8.255	30.857	-13.401	-28.593	8.208	-16.875	16.74	54.416	8.926
C0098	USNM	481749	Cercopithecini	Cercopithecus diana	F	-39.918	-14.327	-1.051	-8.203	30.449	-12.339	-27.475	7.705	-16.329	19.668	54.324	7.495
C1008	MCZ	46370	Cercopithecini	Cercopithecus diana	F	-37.806	-14.174	0.007	-7.881	30.569	-12.82	-27.634	7.936	-20.168	20.566	55.033	6.372
C1010	MCZ	24785	Cercopithecini	Cercopithecus diana	F	-38.485	-12.615	0.183	-7.21	29.042	-10.658	-27.089	5.654	-17.979	19.207	54.328	5.622
C1012	MCZ	24075	Cercopithecini	Cercopithecus diana	F	-39.76	-15.235	-2.302	-7.423	29.886	-12.673	-27.789	6.819	-15.221	21.011	55.185	7.501
C1972	Munich	AP/62	Cercopithecini	Cercopithecus diana	F	-41.544	-16.397	-0.466	-7.475	30.084	-9.58	-28.853	7.818	-17.146	20.807	57.925	4.826
C2110	Zurich	12739	Cercopithecini	Cercopithecus diana	F	-41.361	-14.142	-1.716	-8.142	32.144	-10.788	-28.181	7.234	-18.771	19.832	57.885	6.007
C2111	Zurich	12740	Cercopithecini	Cercopithecus diana	F	-39.69	-13.112	-2.347	-9.43	30.749	-11.403	-27.378	7.524	-17.225	18.853	55.891	7.569
C2112	Zurich	12715	Cercopithecini	Cercopithecus diana	F	-38.119	-14.806	-3.102	-8.708	29.567	-12.186	-26.47	7.757	-16.673	20.507	54.797	7.436
C2113	Zurich	12733	Cercopithecini	Cercopithecus diana	F	-37.889	-13.561	-3.631	-9.319	30.543	-11.356	-27.992	6.748	-16.761	20.488	55.731	6.999
C2114	Zurich	12714	Cercopithecini	Cercopithecus diana	F	-39.456	-13.679	-2.247	-9.425	30.001	-10.213	-28.072	6.882	-16.905	19.977	56.679	6.458
C2189	Zurich	12688	Cercopithecini	Cercopithecus diana	F	-41.719	-14.9	-2.232	-8.214	31.418	-9.286	-28.258	7.232	-17.858	19.964	58.649	5.204
C2190	Zurich	12687	Cercopithecini	Cercopithecus diana	F	-39.496	-15.285	-4.105	-8.048	30.737	-10.522	-27.676	7.941	-15.806	19.487	56.346	6.429
C2191	Zurich	12683	Cercopithecini	Cercopithecus diana	F	-41.024	-15.157	-2.309	-7.72	31.916	-10.907	-29.015	7.436	-17.61	20.411	58.042	5.937
C2195	Zurich	12681	Cercopithecini	Cercopithecus diana	F	-37.92	-13.861	-2.246	-8.379	29.184	-9.832	-27.773	7.354	-16.979	18.91	55.734	5.808
C2196	Zurich	12682	Cercopithecini	Cercopithecus diana	F	-40.2	-13.481	-1.167	-8.065	30.134	-10.307	-25.704	6.84	-17.341	18.898	54.277	6.115
C2262	Zurich	12701	Cercopithecini	Cercopithecus diana	F	-38.809	-15.24	-2.856	-7.496	29.836	-9.181	-26.506	7.285	-17.736	20.044	56.071	4.587
C2263	Zurich	12702	Cercopithecini	Cercopithecus diana	F	-40.039	-16.086	-1.291	-8.936	28.655	-10.615	-27.159	7.974	-15.399	21.183	55.233	6.48
C2264	Zurich	12708	Cercopithecini	Cercopithecus diana	F	-38.222	-13.318	0.502	-6.038	29.613	-11.324	-29.286	6.768	-17.231	18.166	54.622	5.746
C2265	Zurich	12713	Cercopithecini	Cercopithecus diana	F	-40.326	-15.293	-2.031	-8.788	31.209	-12.168	-27.153	8.205	-16.195	20.676	54.496	7.367
C2266	Zurich	12689	Cercopithecini	Cercopithecus diana	F	-39.503	-14.412	-1.408	-8.051	28.425	-8.828	-26.697	5.678	-17.306	20.955	56.49	4.658
C2267	Zurich	12694	Cercopithecini	Cercopithecus diana	F	-39.611	-13.294	-0.233	-9.147	30.453	-10.787	-27.727	6.881	-18.298	20.174	55.417	6.173
C2268	Zurich	12696	Cercopithecini	Cercopithecus diana	F	-39.578	-14.417	0.081	-7.992	29.088	-11.897	-27.679	7.478	-17.131	19.904	55.22	6.925
C2269	Zurich	12699	Cercopithecini	Cercopithecus diana	F	-37.265	-13.38	-3.071	-8.79	28.81	-11.318	-27.369	6.742	-15.186	19.367	54.081	7.38
C2270	Zurich	12700	Cercopithecini	Cercopithecus diana	F	-38.199	-13.775	-4.008	-8.586	29.769	-10.483	-26.966	7.12	-16.508	19.05	55.912	6.674
C0918	AMNH	89375	Cercopithecini	Cercopithecus diana	M	-44.873	-18.539	0.049	-7.399	33.291	-11.994	-32.522	7.867	-14.689	24.068	58.743	5.998
C0919	AMNH	144953	Cercopithecini	Cercopithecus diana	M	-47.144	-15.523	-1.216	-10.631	34.594	-12.043	-32.513	8.22	-18.018	21.788	64.297	8.19
C0920	AMNH	89392	Cercopithecini	Cercopithecus diana	M	-44.564	-15.391	-0.803	-9.386	33.827	-13.43	-31.119	9.031	-18.692	20.711	61.351	8.465
C1011	MCZ	24074	Cercopithecini	Cercopithecus diana	M	-44.788	-14.281	0.117	-9.795	33.193	-12.849	-28.907	8.148	-18.363	20.391	58.747	8.386
C2102	Zurich	12934	Cercopithecini	Cercopithecus diana	M	-41.21	-14.921	-2.75	-9.42	30.995	-13.045	-27.64	8.175	-16.603	20.491	57.209	8.719
C2103	Zurich	12720	Cercopithecini	Cercopithecus diana	M	-47.151	-14.739	-0.879	-10.003	35.991	-14.331	-30.944	7.59	-17.621	22.093	60.604	9.389
C2104	Zurich	12711	Cercopithecini	Cercopithecus diana	M	-49.109	-17.819	0.274	-7.255	38.752	-15.086	-32.564	9.459	-17.712	22.615	60.359	8.087
C2105	Zurich	12722	Cercopithecini	Cercopithecus diana	M	-49.702	-18.1	-2.949	-11.711	37.127	-12.014	-32.316	9.273	-16.572	24.32	64.412	8.232
C2106	Zurich	12719	Cercopithecini	Cercopithecus diana	M	-47.416	-15.872	-1.512	-10.678	36.347	-13.812	-30.872	9.333	-16.813	21.571	60.266	9.457
C2107	Zurich	12725	Cercopithecini	Cercopithecus diana	M	-46.866	-15.82	-3.269	-10.988	35.07	-13.003	-30.528	8.68	-17.727	21.894	63.32	9.237
C2108	Zurich	12717	Cercopithecini	Cercopithecus diana	M	-46.539	-16.217	-1.744	-9.395	35.075	-13.581	-31.054	8.249	-16.414	22.169	60.676	8.776
C2109	Zurich	12731	Cercopithecini	Cercopithecus diana	M	-43.949	-14.204	-0.37	-8.849	32.754	-13.428	-30.913	6.694	-16.999	21.334	59.478	8.454
C2179	Zurich	12679	Cercopithecini	Cercopithecus diana	M	-47.673	-16.981	0.322	-10.502	35.095	-14.662	-32.455	9.06	-18.075	23.807	62.786	9.278
C2180	Zurich	12704	Cercopithecini	Cercopithecus diana	M	-44.576	-16.163	-2.973	-8.421	34.27	-12.262	-31.178	6.902	-16.2	22.716	60.657	7.227
C2181	Zurich	12695	Cercopithecini	Cercopithecus diana	M	-46.019	-15.579	-5.037	-10.281	36.299	-12.533	-31.134	8.154	-17.087	21.605	62.978	8.633
C2182	Zurich	12686	Cercopithecini	Cercopithecus diana	M	-45.609	-14.997	-1.891	-7.644	32.977	-13.176	-29.027	6.332	-17.927	21.334	61.476	8.151
C2183	Zurich	12692	Cercopithecini	Cercopithecus diana	M	-47.182	-17.014	-1.527	-10.193	35.281	-14.287	-31.677	9.903	-16.318	21.876	61.424	9.715
C2184	Zurich	12709	Cercopithecini	Cercopithecus diana	M	-45.983	-16.188	-3.009	-7.631	34.766	-12.982	-30.397	7.218	-17.615	21.889	62.239	7.693
C2185	Zurich	12706	Cercopithecini	Cercopithecus diana	M	-45.114	-15.764	-1.285	-8.172	32.568	-11.199	-29.568	7.751	-16.964	20.434	60.363	6.95
C2186	Zurich	12691	Cercopithecini	Cercopithecus diana	M	-42.163	-13.701	-2.988	-8.296	34.129	-12.524	-31.44	6.829	-18.51	20.269	60.971	7.423
C2187	Zurich	12693	Cercopithecini	Cercopithecus diana	M	-44.646	-13.104	-0.19	-9.873	34.018	-12.956	-29.149	7.673	-20.07	19.894	60.037	8.367
C2271	Zurich	12932	Cercopithecini	Cercopithecus diana	M	-44.432	-15.022	-0.949	-8.006	33.986	-12.099	-32.016	7.614	-17.84	20.453	61.25	7.059
C2272	Zurich	12939	Cercopithecini	Cercopithecus diana	M	-47.142	-17.341	-0.561	-8.75	35.121	-15.196	-31.226	9.984	-16.586	21.607	60.393	9.697
C2273	Zurich	12734	Cercopithecini	Cercopithecus diana	M	-45.602	-15.125	0.602	-6.713	32.833	-14.206	-31.036	7.239	-19.293	20.621	62.495	8.184
C2274	Zurich	12930	Cercopithecini	Cercopithecus diana	M	-44.241	-15.475	-1.923	-9.772	31.904	-12.436	-28.698	7.94	-15.205	21.029	58.162	8.715
C2275	Zurich	12727	Cercopithecini	Cercopithecus diana	M	-41.279	-13.078	-0.685	-10.087	30.14	-13.724	-27.669	6.366	-15.611	20.989	55.103	9.534
C2276	Zurich	12738	Cercopithecini	Cercopithecus diana	M	-43.95	-14.509	-2.774	-9.513	34.237	-11.525	-31.201	7.306	-18.998	21.136	62.686	7.105
C2277	Zurich	12726	Cercopithecini	Cercopithecus diana	M	-46.519	-14.941	-2.491	-9.845	34.779	-13.039	-31.929	7.54	-17.52	21.36	63.679	8.924
C2278	Zurich	12723	Cercopithecini	Cercopithecus diana	M	-46.048	-17.34	0.733	-9.948	34.451	-15.873	-30.882	9.13	-17.82	24.52	59.566	9.511
C3209	BMNH	52.28	Cercopithecini	Cercopithecus diana	M	-47.997	-16.529	0.171	-9.777	34.322	-12.2	-30.48	8.669	-18.039	22.071	62.022	7.767
C3213	BMNH	35.1.30.23	Cercopithecini	Cercopithecus diana	M	-47.231	-15.082	-0.358	-8.725	37.956	-15.938	-32.823	9.344	-20.794	20.888	63.25	9.512
C3214	BMNH	71.2328	Cercopithecini	Cercopithecus diana	M	-49.201	-16.796	0.381	-10.132	36.304	-13.921	-30.015	10.3	-18.537	21.458	61.068	9.092
C3247	BMNH	98.327	Cercopithecini	Cercopithecus erythrogaster	F	-31.424	-11.404	-0.806	-6.928	24.02	-11.357	-24.195	5.938	-14.635	16.931	47.04	6.82
C3248	BMNH	98.326	Cercopithecini	Cercopithecus erythrogaster	F	-30.27	-10.933	-2.92	-7.123	24.046	-10.379	-23.985	5.308	-14.667	16.802	47.796	6.324
C3249	BMNH	97.296	Cercopithecini	Cercopithecus erythrogaster	F	-32.574	-10.502	-2.391	-6.896	25.581	-10.764	-25.514	5.551	-16.882	16.022	51.78	6.588
C3250	BMNH	97.291	Cercopithecini	Cercopithecus erythrogaster	F	-32.35	-10.91	-3.298	-7.561	26.056	-10.31	-24.929	6.159	-16.662	16.177	51.183	6.445
C3245	BMNH	98.187	Cercopithecini	Cercopithecus erythrogaster	M	-40.302	-11.494	-0.791	-9.995	30.803	-12.49	-30.019	6.539	-17.969	18.839	58.278	8.6
C3246	BMNH	50.152	Cercopithecini	Cercopithecus erythrogaster	M	-38.876	-12.254	-1.724	-8.424	29.799	-13.822	-29.879	5.624	-18.068	20.191	58.747	8.685
C3251	BMNH	97.289	Cercopithecini	Cercopithecus erythrogaster	M	-38.279	-12.576	-0.907	-8.537	28.649	-11.774	-28.626	6.81	-16.823	18.461	55.985	7.616
C3252	BMNH	97.293	Cercopithecini	Cercopithecus erythrogaster	M	-39.55	-12.582	-2.441	-8.824	29.859	-12.805	-28.177	6.69	-17.453	18.876	57.762	8.645
C3256	BMNH	71.233	Cercopithecini	Cercopithecus erythrogaster	M	-37.263	-11.655	-4.708	-8.691	30.989	-13.305	-28.925	6.156	-17.913	18.793	57.821	8.702
C3271	BMNH	4.7.1.4	Cercopithecini	Cercopithecus erythrotis	F	-32.302	-11.79	-1.828	-6.323	26.87	-11.224	-27.538	6.291	-18.039	17.327	52.838	5.719
C3276	BMNH	17.1.15.2	Cercopithecini	Cercopithecus erythrotis	F	-37.054	-9.533	0.016	-8.589	28.854	-11.783	-27.205	7.141	-18.366	14.601	53.754	8.164
C3517	Powell-Cotton	M137	Cercopithecini	Cercopithecus erythrotis	F	-30.945	-12.006	-1.929	-7.476	25.391	-10.669	-24.505	6.891	-18.335	17.667	50.323	5.593
C3523	Powell-Cotton	M135	Cercopithecini	Cercopithecus erythrotis	F	-33.877	-12.441	-0.509	-7.251	25.869	-10.222	-25.82	6.71	-18.868	17.907	53.205	5.298
C1329	FMNH	35143	Cercopithecini	Cercopithecus erythrotis	M	-42.607	-16.073	-2.542	-9.037	31.211	-10.52	-28.505	6.764	-15.697	22.521	58.14	6.345
C2434	RMCA	28426	Cercopithecini	Cercopithecus erythrotis	M	-41.548	-13.759	-2.425	-10.516	30.808	-14.469	-28.782	7.759	-14.763	20.229	56.711	10.756
C3272	BMNH	32.8.1.6	Cercopithecini	Cercopithecus erythrotis	M	-46.487	-15.191	-1.54	-10.49	35.698	-14.923	-31.428	8.516	-19.059	22.263	62.816	9.826
C3273	BMNH	67.1744	Cercopithecini	Cercopithecus erythrotis	M	-40.834	-14.953	-2.351	-7.442	30.161	-11.155	-29.603	6.858	-16.674	20.088	59.301	6.605
C3274	BMNH	67.1746	Cercopithecini	Cercopithecus erythrotis	M	-38.783	-13.652	-2.114	-7.284	30.71	-11.52	-29.952	6.684	-18.52	19.531	58.659	6.24
C3277	BMNH	67.1745	Cercopithecini	Cercopithecus erythrotis	M	-39.857	-15.519	-2.245	-9.946	30.528	-13.614	-29.71	8.223	-15.796	22.076	57.08	8.78
C3519	Powell-Cotton	M132	Cercopithecini	Cercopithecus erythrotis	M	-39.678	-12.812	-0.933	-8.33	30.368	-10.034	-29.371	7.346	-19.567	17.961	59.181	5.868
C3520	Powell-Cotton	camII503	Cercopithecini	Cercopithecus erythrotis	M	-48.357	-15.917	-1.467	-11.111	34.36	-12.898	-30.902	8.624	-16.998	21.832	63.364	9.469
C3521	Powell-Cotton	camII504	Cercopithecini	Cercopithecus erythrotis	M	-45.855	-15.7	-0.077	-8.818	32.484	-13.425	-30.938	7.161	-16.938	22.277	61.324	8.505
C3522	Powell-Cotton	M45	Cercopithecini	Cercopithecus erythrotis	M	-40.201	-13.818	-0.786	-11.71	30.002	-12.405	-26.796	8.634	-17.377	20.555	55.158	8.743
C2397	RMCA	11983	Cercopithecini	Cercopithecus hamlyni	F	-36.508	-16.113	-1.151	-7.675	25.788	-10.476	-28.339	6.94	-14.598	21.608	54.808	5.715
C2400	RMCA	83.006M068	Cercopithecini	Cercopithecus hamlyni	F	-36	-13.749	-0.947	-6.782	26.221	-9.526	-28.083	4.53	-16.026	20.945	54.835	4.583
C2401	RMCA	83.006M066	Cercopithecini	Cercopithecus hamlyni	F	-35.469	-14.44	-2.35	-6.977	25.884	-12.225	-27.471	5.844	-13.743	20.497	53.149	7.301
C2402	RMCA	83.006M064	Cercopithecini	Cercopithecus hamlyni	F	-37.004	-16.583	-2.213	-5.954	27.171	-9.782	-28.431	5.625	-14.197	22.389	54.673	4.306
C2403	RMCA	83.006M061	Cercopithecini	Cercopithecus hamlyni	F	-36.857	-15.024	-2.823	-7.497	27.837	-10.98	-28.59	6.023	-15.903	21.548	56.336	5.929
C2413	RMCA	88.046M025	Cercopithecini	Cercopithecus hamlyni	F	-37.408	-17.448	-2.59	-6.916	26.843	-9.44	-27.692	6.524	-17.091	23.313	57.938	3.967
C2414	RMCA	88.046M024	Cercopithecini	Cercopithecus hamlyni	F	-35.429	-15.442	-3.77	-7.818	27.684	-9.389	-29.075	6.137	-16.309	22.008	56.898	4.504
C2416	RMCA	88.046M022	Cercopithecini	Cercopithecus hamlyni	F	-35.025	-15.035	-2.051	-6.948	26.654	-9.441	-26.544	6.982	-16.063	19.878	53.028	4.564
C2417	RMCA	88.046M021	Cercopithecini	Cercopithecus hamlyni	F	-32.435	-12.934	-2.375	-7.681	25.343	-10.32	-25.633	6.045	-16.714	19.332	51.815	5.559
C2424	RMCA	88.046M011	Cercopithecini	Cercopithecus hamlyni	F	-36.951	-15.315	-2.542	-7.242	27.144	-10.258	-28.751	5.404	-18.011	22.557	59.111	4.855
C2427	RMCA	88.046M005	Cercopithecini	Cercopithecus hamlyni	F	-36.837	-15.783	-3.027	-8.37	26.742	-10.49	-27.195	6.001	-15.301	22.796	55.618	5.846
C2430	RMCA	88.046M002	Cercopithecini	Cercopithecus hamlyni	F	-37.213	-14.886	-2.807	-7.603	27.782	-9.804	-28.979	6.328	-15.91	20.574	57.126	5.392
C2431	RMCA	88.046M001	Cercopithecini	Cercopithecus hamlyni	F	-38.523	-17.433	-3.067	-8.605	27.537	-8.421	-28.648	6.438	-13.877	23.665	56.578	4.356
C0811	AMNH	86948	Cercopithecini	Cercopithecus hamlyni	M	-45.86	-16.765	-2.686	-10.278	33.395	-14.474	-33.135	6.713	-13.542	24.893	61.829	9.911
C2393	RMCA	35120	Cercopithecini	Cercopithecus hamlyni	M	-47.398	-17.919	-2.752	-13.209	33.543	-14.347	-34.165	8.397	-15.818	26.57	66.59	10.508
C2395	RMCA	28793	Cercopithecini	Cercopithecus hamlyni	M	-44.259	-16.758	-2.702	-9.855	32.927	-13.603	-32.373	7.529	-15.37	23.875	61.777	8.813
C2405	RMCA	83.006M059	Cercopithecini	Cercopithecus hamlyni	M	-43.848	-17.295	-1.521	-9.404	30.715	-13.574	-31.311	6.986	-15.061	24.725	61.027	8.562
C2407	RMCA	83.006M057	Cercopithecini	Cercopithecus hamlyni	M	-44.309	-18.322	-2.6	-8.997	31.203	-12.384	-31.296	7.408	-15.53	24.819	62.532	7.476
C2409	RMCA	83.006M055	Cercopithecini	Cercopithecus hamlyni	M	-44.299	-18.199	-6.046	-10.497	31.899	-12.478	-31.487	8.091	-13.282	23.966	63.214	9.118
C2410	RMCA	83.006M053	Cercopithecini	Cercopithecus hamlyni	M	-44.928	-18.216	-2.819	-8.374	32.837	-12.465	-33.363	6.152	-13.961	25.785	62.234	7.119
C2418	RMCA	88.046M020	Cercopithecini	Cercopithecus hamlyni	M	-45.713	-17.753	-5.214	-11.259	33.257	-13.8	-34.588	6.918	-11.934	25.736	64.192	10.158
C2420	RMCA	88.046M017	Cercopithecini	Cercopithecus hamlyni	M	-44.921	-18.641	-2.844	-10.127	32.135	-12.971	-32.984	7.06	-14.666	26.659	63.28	8.022
C2422	RMCA	88.046M015	Cercopithecini	Cercopithecus hamlyni	M	-44.014	-17.27	-2.761	-9.574	33.125	-12.351	-31.33	6.451	-13.876	25.344	58.856	7.4
C2423	RMCA	88.046M012	Cercopithecini	Cercopithecus hamlyni	M	-41.217	-18.369	-4.456	-7.329	29.978	-10.128	-29.972	7.073	-15.073	23.416	60.741	5.338
C2425	RMCA	88.046M008	Cercopithecini	Cercopithecus hamlyni	M	-46.243	-17.414	-3.153	-8.128	33.552	-12.517	-33.649	5.673	-13.782	24.781	63.275	7.605
C2426	RMCA	88.046M006	Cercopithecini	Cercopithecus hamlyni	M	-43.93	-18.365	-4.204	-8.942	31.481	-10.843	-29.887	6.856	-13.751	24.668	60.291	6.625
C2428	RMCA	88.046M004	Cercopithecini	Cercopithecus hamlyni	M	-43.549	-15.091	-2.098	-9.704	31.053	-13.427	-30.702	7.365	-16.24	21.495	61.537	9.363
C2429	RMCA	88.046M003	Cercopithecini	Cercopithecus hamlyni	M	-47.237	-21.558	-4.026	-8.59	33.041	-11.503	-33.046	6.893	-13.163	28.506	64.431	6.252
C0246	USNM	452531	Cercopithecini	Cercopithecus mitis	F	-37.689	-15.158	-0.99	-6.315	30.029	-10.754	-29.643	7.493	-18.885	20.117	57.178	4.617
C0249	USNM	452535	Cercopithecini	Cercopithecus mitis	F	-39.732	-16.163	-1.007	-7.278	31.501	-10.683	-30.142	7.25	-18.462	22.381	57.842	4.493
C0251	USNM	452544	Cercopithecini	Cercopithecus mitis	F	-40.666	-16.217	-0.708	-6.31	32.407	-11.419	-31.272	7.944	-17.899	20.933	58.139	5.069
C0253	USNM	452537	Cercopithecini	Cercopithecus mitis	F	-42.81	-16.534	-0.748	-7.371	33.08	-13.079	-29.948	8.951	-16.866	20.801	57.293	7.232
C0254	USNM	425432	Cercopithecini	Cercopithecus mitis	F	-41.975	-17.213	1.759	-9.25	32.032	-11.414	-33.203	9.443	-17.532	22.733	58.918	5.701
C0255	USNM	425423	Cercopithecini	Cercopithecus mitis	F	-42.047	-16.991	-0.269	-9.326	32.347	-11.384	-33.184	8.613	-18.304	23.265	61.458	5.822
C0256	USNM	425427	Cercopithecini	Cercopithecus mitis	F	-39.937	-15.311	-0.937	-8.011	30.843	-10.769	-30.863	7.597	-17.704	20.922	58.598	5.572
C0257	USNM	425421	Cercopithecini	Cercopithecus mitis	F	-41.61	-15.183	0.317	-8.271	30.975	-12.08	-31.358	7.373	-18.582	21.594	60.258	6.567
C0260	USNM	452578	Cercopithecini	Cercopithecus mitis	F	-38.596	-16.671	1.268	-5.945	29.818	-10.757	-30.484	8.335	-18.721	21.073	56.714	3.965
C0262	USNM	452581	Cercopithecini	Cercopithecus mitis	F	-39.677	-13.577	1.649	-7.146	30.597	-13.728	-29.918	6.909	-18.404	20.239	55.753	7.304
C1176	MCZ	44272	Cercopithecini	Cercopithecus mitis	F	-42.599	-14.436	-0.677	-8.223	34.394	-12.593	-32.19	6.731	-19.367	22.053	60.438	6.469
C1177	MCZ	44274	Cercopithecini	Cercopithecus mitis	F	-44.659	-14.333	0.192	-9.817	33.944	-12.945	-30.522	7.832	-18.628	21.209	59.673	8.053
C1187	MCZ	32288	Cercopithecini	Cercopithecus mitis	F	-35.557	-14.255	0.208	-6.571	28.029	-10.348	-28.589	6.885	-16.329	19.626	52.239	4.663
C1189	MCZ	22360	Cercopithecini	Cercopithecus mitis	F	-39.536	-14.391	1.157	-7.447	28.216	-10.942	-28.407	6.467	-16.51	20.386	55.08	5.928
C1191	MCZ	1935	Cercopithecini	Cercopithecus mitis	F	-38.752	-14.089	-1.3	-6.186	28.767	-10.718	-26.733	6.054	-14.876	18.995	52.895	5.945
C1193	MCZ	26832	Cercopithecini	Cercopithecus mitis	F	-40.223	-12.78	-1.184	-8.124	31.097	-11.595	-29.555	6.372	-17.662	19.151	57.528	6.975
C1194	MCZ	44267	Cercopithecini	Cercopithecus mitis	F	-38.707	-14.678	-1.835	-7.624	31.608	-10.406	-29.308	7.169	-19.647	20.885	57.889	4.655
C1197	MCZ	39389	Cercopithecini	Cercopithecus mitis	F	-36.548	-13.224	-0.409	-5.716	28.297	-10.527	-27.499	6.517	-18.69	18.045	54.848	4.906
C2748	RMCA	6136	Cercopithecini	Cercopithecus mitis	F	-40.502	-14.783	-1.089	-8.405	31.073	-10.95	-29.571	7.686	-17.832	20.322	57.921	6.13
C2749	RMCA	4152	Cercopithecini	Cercopithecus mitis	F	-39.594	-14.555	-3.669	-9.213	31.219	-10.943	-29.41	6.135	-17.543	22.315	58.997	6.261
C2750	RMCA	3314	Cercopithecini	Cercopithecus mitis	F	-39.098	-14.428	-0.168	-9.748	30.835	-12.618	-29.141	7.577	-17.863	22.074	55.435	7.144
C2752	RMCA	2275	Cercopithecini	Cercopithecus mitis	F	-38.308	-14.47	-1.771	-8.835	29.316	-10.684	-28.617	6.744	-15.89	21.038	55.27	6.207
C2754	RMCA	12348	Cercopithecini	Cercopithecus mitis	F	-37.929	-16.217	-2.227	-8.454	29.772	-12.562	-28.354	8.098	-14.585	21.942	53.324	7.193
C2755	RMCA	12347	Cercopithecini	Cercopithecus mitis	F	-37.81	-14.284	-1.868	-8.411	28.184	-10.948	-26.626	7.394	-16.804	19.64	54.923	6.609
C2761	RMCA	20638	Cercopithecini	Cercopithecus mitis	F	-40.656	-15.924	-1.431	-7.945	32.228	-11.711	-29.718	7.896	-18.383	21.845	57.96	5.838
C2762	RMCA	37540	Cercopithecini	Cercopithecus mitis	F	-40.989	-16.621	-0.054	-8.636	30.609	-12.059	-29.215	8.2	-17.269	22.688	56.918	6.429
C2764	RMCA	37534	Cercopithecini	Cercopithecus mitis	F	-41.479	-16.71	-1.759	-8.411	31.345	-10.731	-30.608	7.228	-18.039	23.294	60.539	5.329
C2765	RMCA	37533	Cercopithecini	Cercopithecus mitis	F	-40.253	-14.269	-0.824	-7.875	30.577	-11.77	-28.881	7.643	-18.271	19.526	57.651	6.744
C2768	RMCA	91.060M256	Cercopithecini	Cercopithecus mitis	F	-38.357	-14.324	-0.331	-8.329	28.886	-10.807	-28.667	6.323	-18.209	21.601	56.678	5.536
C2771	RMCA	37553	Cercopithecini	Cercopithecus mitis	F	-38.223	-14.579	-2.103	-8.527	30.711	-11.085	-29.474	6.951	-17.844	21.453	56.932	5.788
C2773	RMCA	27962	Cercopithecini	Cercopithecus mitis	F	-37.65	-14.442	-1.304	-8.496	29.474	-11.64	-28.341	7.752	-18.207	20.418	56.027	6.409
C2775	RMCA	13117	Cercopithecini	Cercopithecus mitis	F	-43.622	-16.104	-1.29	-8.828	32.982	-12.01	-30.342	8.527	-18.603	21.471	60.874	6.945
C2777	RMCA	83.006M258	Cercopithecini	Cercopithecus mitis	F	-40.191	-14.17	-2.269	-6.949	32.047	-12.125	-29.849	5.947	-17.849	20.989	58.11	6.308
C2782	RMCA	19280	Cercopithecini	Cercopithecus mitis	F	-41.123	-14.668	-0.695	-9.792	31.352	-12.893	-31.72	7.459	-17.581	22.014	59.766	7.88
C2783	RMCA	19277	Cercopithecini	Cercopithecus mitis	F	-44.941	-17.729	-3.008	-9.05	33.514	-13.024	-30.706	7.814	-16.786	24.269	61.927	7.72
C2786	RMCA	11645	Cercopithecini	Cercopithecus mitis	F	-43.415	-15.265	-0.823	-10.537	32.509	-12.278	-28.875	7.898	-18.589	22.584	59.192	7.598
C2787	RMCA	11329	Cercopithecini	Cercopithecus mitis	F	-42.998	-14.785	-1.388	-10.58	31.916	-13.039	-31.226	6.478	-16.472	23.416	60.168	8.51
C2791	RMCA	14692	Cercopithecini	Cercopithecus mitis	F	-41.526	-14.655	-2.461	-9.482	32.51	-12.687	-30.759	6.415	-17.805	22.918	60.042	7.491
C2792	RMCA	13116	Cercopithecini	Cercopithecus mitis	F	-42.547	-16.881	-3.371	-8.428	33.07	-10.334	-30.102	8.045	-18.818	22.313	61.768	5.284
C2795	RMCA	26146	Cercopithecini	Cercopithecus mitis	F	-39.283	-15.418	-0.386	-8.021	30.329	-10.895	-30.472	7.416	-16.812	21.392	56.625	5.525
C2798	RMCA	7024	Cercopithecini	Cercopithecus mitis	F	-40.248	-14.191	-0.023	-8.688	31.263	-12.845	-30.269	7.022	-19.034	21.674	58.312	7.029
C2799	RMCA	89.047M001	Cercopithecini	Cercopithecus mitis	F	-41.001	-15.775	-1.252	-7.17	31.128	-13.177	-30.687	8.071	-17.923	20.724	59.735	7.327
C3415	BMNH	30.11.11.51	Cercopithecini	Cercopithecus mitis	F	-40.497	-15.86	-2.304	-7.034	31.545	-10.36	-32.067	4.828	-16.312	23.917	59.635	4.509
C3416	BMNH	40.14	Cercopithecini	Cercopithecus mitis	F	-42.416	-15.036	-1.128	-9.734	32.658	-10.971	-30.002	6.908	-17.313	22.57	58.201	6.263
C3419	BMNH	30.11.11.52	Cercopithecini	Cercopithecus mitis	F	-35.875	-13.552	-1.241	-8.024	29.646	-10.235	-26.347	7.619	-19.214	19.328	53.031	4.864
C3421	BMNH	72.83	Cercopithecini	Cercopithecus mitis	F	-40.04	-16.511	-2.448	-9.523	31.546	-10.461	-30.344	7.576	-17.79	23.638	59.077	5.282
C3424	BMNH	72.85	Cercopithecini	Cercopithecus mitis	F	-42.133	-15.791	-2.372	-8.97	33.108	-10.548	-30.225	7.064	-17.414	22.657	59.036	5.588
C3425	BMNH	72.86	Cercopithecini	Cercopithecus mitis	F	-38.594	-14.53	-1.589	-7.194	30.442	-10.118	-28.053	7.006	-18.487	20.047	56.28	4.788
C3427	BMNH	72.75	Cercopithecini	Cercopithecus mitis	F	-44.154	-15.267	-2.862	-9.776	34.913	-11.82	-32.39	7.166	-19.163	22.827	63.657	6.87
C3429	BMNH	72.77	Cercopithecini	Cercopithecus mitis	F	-42.065	-15.648	-2.274	-8.902	32.8	-12.202	-30.064	7.826	-18.187	21.952	59.79	6.975
C3430	BMNH	72.8	Cercopithecini	Cercopithecus mitis	F	-42.347	-17.147	-1.839	-8.562	32.799	-10.44	-31.184	8.244	-17.969	22.757	60.54	5.149
C3433	BMNH	72.111	Cercopithecini	Cercopithecus mitis	F	-42.616	-17.754	-2.497	-8.707	32.052	-11.106	-27.453	8.891	-18.306	22.772	58.82	5.904
C3434	BMNH	72.104	Cercopithecini	Cercopithecus mitis	F	-41.999	-16.029	-2.636	-9.224	34.566	-12.006	-31.02	8.057	-18.806	22.931	59.894	6.272
C3439	BMNH	29.5.14.17	Cercopithecini	Cercopithecus mitis	F	-42.433	-16.19	-2.441	-8.905	32.794	-11.587	-28.562	8.913	-18.13	21.008	58.771	6.761
C3442	BMNH	23.8.1.1	Cercopithecini	Cercopithecus mitis	F	-40.989	-15.945	0.059	-8.214	31.132	-11.323	-32.42	7.449	-18.438	22.453	60.655	5.579
C3444	BMNH	39.3445	Cercopithecini	Cercopithecus mitis	F	-40.141	-16.744	-0.669	-8.831	30.904	-11.194	-30.112	7.389	-18.315	24.18	58.333	5.2
C3451	BMNH	49.112	Cercopithecini	Cercopithecus mitis	F	-40.451	-12.702	2.71	-9.159	31.058	-12.554	-29.775	7.692	-17.923	19.296	54.382	7.427
C3453	BMNH	0.6.21.50	Cercopithecini	Cercopithecus mitis	F	-38.328	-13.725	1.234	-9.534	29.327	-12.122	-28.295	8.387	-17.387	19.742	53.45	7.252
C3457	BMNH	51.37	Cercopithecini	Cercopithecus mitis	F	-40.501	-16.804	0.398	-8.818	30.981	-11.753	-30.015	7.94	-18.374	23.876	57.511	5.558
C3463	BMNH	64.2011	Cercopithecini	Cercopithecus mitis	F	-38.325	-15.204	-2.744	-7.765	29.442	-11.133	-28.441	6.27	-15.742	21.777	55.809	6.055
C3465	BMNH	64.2013	Cercopithecini	Cercopithecus mitis	F	-44.227	-17.729	-0.941	-8.1	31.662	-11.587	-29.455	7.2	-16.907	24.123	59.869	6.094
C3467	BMNH	72.62	Cercopithecini	Cercopithecus mitis	F	-37.681	-13.011	1.116	-8.176	27.707	-11.372	-28.7	6.281	-17.884	19.942	55.443	6.335
C3483	BMNH	64.1022	Cercopithecini	Cercopithecus mitis	F	-35.625	-12.396	-0.953	-7.469	28.18	-11.678	-26.719	5.661	-17.257	19.581	52.373	6.302
C3484	BMNH	64.1019	Cercopithecini	Cercopithecus mitis	F	-35.985	-13.269	0.191	-6.935	28.749	-11.239	-26.798	7.002	-17.097	18.839	50.94	5.602
C3485	BMNH	64.1028	Cercopithecini	Cercopithecus mitis	F	-37.288	-12.198	-0.937	-8.15	29.483	-11.852	-29.085	5.961	-16.504	19.211	54.331	7.029
C3489	BMNH	8.1.1.4	Cercopithecini	Cercopithecus mitis	F	-38.062	-12.915	-0.251	-9.475	29.172	-12.092	-29.259	6.81	-18.035	20.349	56.435	7.324
C3491	BMNH	06.4.3.1	Cercopithecini	Cercopithecus mitis	F	-39.756	-14.111	-0.853	-8.288	30.831	-10.644	-29.901	7.085	-17.723	20.138	57.402	5.819
C0244	USNM	452587	Cercopithecini	Cercopithecus mitis	M	-45.108	-17.882	0.036	-8.243	35.026	-12.761	-35.86	9.338	-19.853	23.289	65.759	6.258
C0245	USNM	452586	Cercopithecini	Cercopithecus mitis	M	-50.719	-20.086	2.181	-10.312	37.876	-13.999	-37.918	11.537	-20.819	25.402	69.399	7.459
C0247	USNM	452538	Cercopithecini	Cercopithecus mitis	M	-49.327	-17.356	-0.973	-9.345	36.115	-12.655	-31.654	7.635	-17.987	24.236	63.827	7.485
C0248	USNM	452530	Cercopithecini	Cercopithecus mitis	M	-51.835	-17.372	-1.577	-9.966	39.885	-15.168	-35.442	8.913	-18.171	23.959	67.14	9.633
C0250	USNM	452545	Cercopithecini	Cercopithecus mitis	M	-49.436	-18.784	-1.951	-8.175	38.44	-14.09	-35.425	9.114	-18.934	24.324	67.307	7.611
C0252	USNM	452536	Cercopithecini	Cercopithecus mitis	M	-49.283	-16.257	0.387	-9.066	36.214	-12.737	-31.451	9.04	-19.372	21.205	63.506	7.814
C0258	USNM	470262	Cercopithecini	Cercopithecus mitis	M	-53.644	-16.395	0.117	-11.093	39.265	-14.269	-35.327	8.73	-18.566	23.19	68.155	9.837
C0259	USNM	452575	Cercopithecini	Cercopithecus mitis	M	-46.076	-15.655	-0.106	-9.172	35.269	-12.632	-33.402	8.229	-21.17	22.254	65.486	6.975
C0261	USNM	452574	Cercopithecini	Cercopithecus mitis	M	-47.704	-20.25	0.214	-9.521	36.086	-13.625	-36.113	10.126	-18.37	26.281	65.887	6.99
C0263	USNM	452570	Cercopithecini	Cercopithecus mitis	M	-43.179	-14.981	-0.226	-8.512	33.107	-13.023	-32.292	7.972	-18.396	20.958	60.986	7.586
C0264	USNM	452571	Cercopithecini	Cercopithecus mitis	M	-43.692	-16.666	1.946	-8.659	35.023	-13.606	-35.772	8.145	-20.187	24.602	62.684	6.184
C1174	MCZ	26135	Cercopithecini	Cercopithecus mitis	M	-53.173	-17.955	-2.513	-11.777	39.151	-13.916	-35.865	8.63	-17.11	25.239	69.509	9.779
C1175	MCZ	39387	Cercopithecini	Cercopithecus mitis	M	-50.369	-16.25	-4.123	-11.641	39.236	-15.021	-35.67	7.698	-18.536	24.908	69.462	10.306
C1178	MCZ	8303	Cercopithecini	Cercopithecus mitis	M	-50.605	-16.98	-1.5	-9.766	38.647	-14.993	-35.067	8.852	-17.125	23.117	65.65	9.77
C1179	MCZ	44271	Cercopithecini	Cercopithecus mitis	M	-53.41	-15.39	-3.17	-11.845	41.827	-15.61	-36.088	8.507	-18.139	22.952	68.98	11.386
C1188	MCZ	31937	Cercopithecini	Cercopithecus mitis	M	-45.678	-16.02	-2.241	-8.651	35.482	-14.492	-31.304	8.324	-17.084	21.812	60.824	9.027
C1190	MCZ	22740	Cercopithecini	Cercopithecus mitis	M	-46.856	-13.552	0.615	-10.146	35.82	-13.768	-33.57	8.593	-20.081	19.757	64.072	9.117
C1192	MCZ	26830	Cercopithecini	Cercopithecus mitis	M	-47.001	-15.396	-1.375	-10.167	37.605	-12.878	-35.049	9.448	-18.669	20.798	64.489	8.195
C1195	MCZ	44266	Cercopithecini	Cercopithecus mitis	M	-46.558	-18.109	-0.642	-8.005	36.626	-11.92	-33.872	8.184	-18.007	24.326	62.454	5.524
C2747	RMCA	6140	Cercopithecini	Cercopithecus mitis	M	-48.896	-14.676	-6.644	-12.104	37.244	-14.239	-29.69	6.314	-17.723	23.836	65.709	10.869
C2751	RMCA	2796	Cercopithecini	Cercopithecus mitis	M	-44.633	-16.324	-3.654	-9.576	36.922	-11.607	-33.677	7.326	-17.392	23.863	62.434	6.318
C2753	RMCA	13124	Cercopithecini	Cercopithecus mitis	M	-50.962	-15.616	-2.071	-12.46	38.879	-15.419	-34.173	7.989	-17.732	24.488	66.058	11.018
C2756	RMCA	9835	Cercopithecini	Cercopithecus mitis	M	-46.985	-15.795	-5.09	-12.259	37.807	-14.107	-30.901	9.194	-16.522	22.63	61.691	10.337
C2757	RMCA	15843	Cercopithecini	Cercopithecus mitis	M	-45.438	-13.897	-2.562	-12.937	35.851	-14.423	-32.685	7.181	-18.895	24	63.728	10.076
C2758	RMCA	35119	Cercopithecini	Cercopithecus mitis	M	-55.209	-17.75	-3.72	-11.986	41.729	-16.903	-35.572	7.168	-15.246	27.448	68.019	12.023
C2759	RMCA	35118	Cercopithecini	Cercopithecus mitis	M	-49.826	-18.134	-3.697	-12.446	34.618	-14.809	-31.045	8.544	-14.795	25.489	64.745	11.356
C2760	RMCA	26171	Cercopithecini	Cercopithecus mitis	M	-52.539	-18.702	-5.788	-12.45	37.732	-14.561	-34.2	8.371	-14.931	26.037	69.726	11.306
C2763	RMCA	37539	Cercopithecini	Cercopithecus mitis	M	-45.738	-16.862	-2.112	-10.722	35.555	-14.124	-32.201	9.233	-17.088	23.39	61.584	9.084
C2766	RMCA	37524	Cercopithecini	Cercopithecus mitis	M	-51.379	-17.193	-3.352	-9.454	41.17	-14.795	-35.546	8.801	-19.188	23.586	68.295	9.055
C2767	RMCA	37522	Cercopithecini	Cercopithecus mitis	M	-51.773	-17.185	-5.486	-12.414	38.881	-13.848	-34.335	8.713	-15.885	23.953	68.598	10.782
C2769	RMCA	37562	Cercopithecini	Cercopithecus mitis	M	-51.204	-18.023	-3.834	-11.167	38.637	-16.415	-32.072	10.168	-17.009	23.722	65.481	11.715
C2770	RMCA	37558	Cercopithecini	Cercopithecus mitis	M	-49.186	-19.095	-0.63	-11.232	36.06	-14.855	-34.157	7.961	-16.804	28.304	64.718	8.917
C2772	RMCA	31405	Cercopithecini	Cercopithecus mitis	M	-52.958	-20.019	-6.214	-11.224	40.294	-14.624	-36.141	9.136	-16.269	26.685	71.288	10.047
C2774	RMCA	13121	Cercopithecini	Cercopithecus mitis	M	-50.618	-19.307	-5.587	-11.606	38.069	-14.896	-34.132	9.709	-17.478	25.713	69.745	10.388
C2778	RMCA	83.006M248	Cercopithecini	Cercopithecus mitis	M	-45.94	-17.715	-2.819	-8.499	35.437	-13.195	-32.095	8.702	-18.962	23.338	64.379	7.369
C2779	RMCA	83.006M245	Cercopithecini	Cercopithecus mitis	M	-43.271	-15.857	-1.843	-8.326	34.997	-12.427	-32.925	7.839	-18.085	22.156	61.126	6.615
C2781	RMCA	22361	Cercopithecini	Cercopithecus mitis	M	-54.891	-17.215	-1.659	-11.59	41.436	-16.122	-37.836	6.146	-17.9	28.372	70.849	10.409
C2784	RMCA	19276	Cercopithecini	Cercopithecus mitis	M	-54.144	-18.496	-6.237	-11.749	40.762	-13.89	-35.017	8.845	-16.079	24.849	70.715	10.441
C2785	RMCA	11646	Cercopithecini	Cercopithecus mitis	M	-50.611	-18.386	-2.496	-11.786	39.038	-14.688	-35.969	8.933	-19.767	26.852	69.805	9.075
C2788	RMCA	23437	Cercopithecini	Cercopithecus mitis	M	-50.177	-15.319	-2.345	-11.051	38.022	-13.002	-34.396	6.884	-19.368	23.882	68.263	8.607
C2789	RMCA	20734	Cercopithecini	Cercopithecus mitis	M	-50.031	-18.619	-0.217	-9.456	36.059	-14.156	-33.79	8.69	-16.995	24.938	64.974	8.602
C2790	RMCA	19066	Cercopithecini	Cercopithecus mitis	M	-50.007	-17.541	-4.328	-11.373	39.609	-15.243	-33.77	10.404	-17.957	23.181	66.453	10.572
C2794	RMCA	26170	Cercopithecini	Cercopithecus mitis	M	-51.143	-18.719	-1.156	-10.954	37.4	-13.891	-34.772	9.293	-17.82	25.361	67.49	8.91
C2797	RMCA	8559	Cercopithecini	Cercopithecus mitis	M	-52.614	-15.84	-5.128	-14.108	39.455	-14.937	-34.39	8.595	-13.986	23.512	66.662	12.778
C2800	RMCA	33624	Cercopithecini	Cercopithecus mitis	M	-45.023	-17.401	-2.391	-9.23	35.36	-11.387	-33.256	8.172	-17.29	23.694	62.601	6.152
C2801	RMCA	33622	Cercopithecini	Cercopithecus mitis	M	-47.857	-18.58	-3.093	-10.305	37.295	-14.395	-33.948	9.68	-18.062	24.808	65.665	8.793
C3414	BMNH	36.3.16.1	Cercopithecini	Cercopithecus mitis	M	-47.032	-17.464	-2.275	-11.469	36.509	-13.376	-34.618	8.364	-16.526	25.496	63.942	8.449
C3418	BMNH	30.11.11.50	Cercopithecini	Cercopithecus mitis	M	-42.653	-15.202	-2.557	-9.205	34.655	-14.485	-30.688	7.691	-17.502	22.552	58.745	8.649
C3422	BMNH	72.72	Cercopithecini	Cercopithecus mitis	M	-48.133	-16.941	-0.25	-8.36	35.384	-12.818	-30.834	7.96	-18.302	22.855	62.135	7.306
C3423	BMNH	72.76	Cercopithecini	Cercopithecus mitis	M	-48.573	-17.91	-4.431	-8.587	40.565	-14.915	-36.221	9.242	-19.586	23.825	68.246	8.344
C3426	BMNH	72.68	Cercopithecini	Cercopithecus mitis	M	-46.379	-16.419	-0.432	-9.59	35.176	-12.613	-31.508	8.702	-18.214	22.424	61.357	7.496
C3428	BMNH	72.108	Cercopithecini	Cercopithecus mitis	M	-53.737	-18.879	-2.603	-10.246	40.618	-15.253	-36.031	8.963	-18.572	25.782	70.325	9.632
C3431	BMNH	72.114	Cercopithecini	Cercopithecus mitis	M	-44.79	-17.666	-3.728	-8.217	35.493	-12.706	-32.477	8.297	-19.163	23.597	64.665	6.695
C3432	BMNH	72.115	Cercopithecini	Cercopithecus mitis	M	-48.915	-17.802	-2.781	-10.348	39.981	-14.669	-36.995	8.893	-20.527	25.72	69.237	8.205
C3435	BMNH	72.116	Cercopithecini	Cercopithecus mitis	M	-52.319	-19.878	-2.676	-10.516	39.998	-13.53	-35.297	10.885	-18.63	24.669	68.924	8.371
C3436	BMNH	46.92	Cercopithecini	Cercopithecus mitis	M	-47.341	-17.609	-0.6	-11.475	36.199	-13.983	-33.399	9.538	-16.975	24.664	62.115	8.865
C3437	BMNH	30.7.2.1	Cercopithecini	Cercopithecus mitis	M	-44.718	-17.369	-2.868	-9.767	32.764	-13.466	-29.868	9.369	-17.964	22.493	62.654	8.74
C3438	BMNH	6.11.1.2	Cercopithecini	Cercopithecus mitis	M	-43.802	-17.122	-0.121	-8.979	34.536	-11.995	-34.857	7.871	-18.943	24.561	63.186	5.665
C3440	BMNH	30.8.1.19	Cercopithecini	Cercopithecus mitis	M	-48.916	-17.242	-6.085	-10.394	36.722	-11.887	-30.223	7.211	-14.109	23.704	62.611	8.608
C3441	BMNH	30.8.1.20	Cercopithecini	Cercopithecus mitis	M	-47.418	-16.453	-3.819	-11.485	36.557	-13.122	-31.937	8.161	-16.901	23.895	63.518	9.005
C3445	BMNH	36.3.14.1	Cercopithecini	Cercopithecus mitis	M	-42.511	-16.112	0.513	-9.85	31.851	-13.671	-31.709	8.171	-17.451	23.441	59.307	8.02
C3446	BMNH	51.692	Cercopithecini	Cercopithecus mitis	M	-43.623	-15.687	-0.622	-8.79	32.552	-12.272	-31.013	7.155	-15.088	22.153	57.793	7.441
C3447	BMNH	51.69	Cercopithecini	Cercopithecus mitis	M	-41.096	-13.902	-0.933	-9.259	32.366	-12.135	-30.211	7.392	-14.189	20.076	54.064	7.827
C3448	BMNH	51.693	Cercopithecini	Cercopithecus mitis	M	-40.632	-14.387	0.454	-8.345	30.289	-12.404	-29.285	6.938	-15.731	20.86	54.904	7.337
C3449	BMNH	49.109	Cercopithecini	Cercopithecus mitis	M	-47.623	-18.41	0.077	-9.65	37.534	-14.837	-36.187	8.22	-18.506	27.009	64.706	7.667
C3450	BMNH	49.11	Cercopithecini	Cercopithecus mitis	M	-50.273	-16.738	1.176	-10.013	38.152	-16.191	-36.86	9.371	-19.8	23.62	67.606	9.951
C3452	BMNH	49.111	Cercopithecini	Cercopithecus mitis	M	-44.85	-18.659	-3.269	-8.947	34.951	-13.442	-34.169	7.773	-15.321	25.77	62.659	7.505
C3454	BMNH	17.8.21.2	Cercopithecini	Cercopithecus mitis	M	-44.23	-15.793	-0.691	-9.438	32.791	-13.688	-30.647	7.534	-17.025	22.93	59.802	8.454
C3455	BMNH	72.66	Cercopithecini	Cercopithecus mitis	M	-41.904	-15.543	-0.597	-8.399	32.696	-12.489	-31.515	7.462	-18.612	22.416	59.933	6.552
C3458	BMNH	72.52	Cercopithecini	Cercopithecus mitis	M	-48.125	-18.509	-2.665	-8.931	35.942	-13.689	-31.244	9.122	-14.58	23.257	60.671	8.75
C3459	BMNH	92.10.18.7	Cercopithecini	Cercopithecus mitis	M	-47.168	-16.755	-1.972	-9.62	35.467	-12.447	-31.759	8.494	-17.077	22.448	62.509	7.879
C3461	BMNH	72.53	Cercopithecini	Cercopithecus mitis	M	-44.651	-15.335	-0.623	-9.233	33.7	-12.474	-31.487	7.433	-17.85	22.169	60.911	7.44
C3462	BMNH	33.6.14.1	Cercopithecini	Cercopithecus mitis	M	-43.459	-17.051	-2.816	-7.685	34.575	-12.475	-32.479	7.178	-16.082	23.52	60.262	6.513
C3464	BMNH	75.1395	Cercopithecini	Cercopithecus mitis	M	-46.041	-15.932	-1.672	-9.646	34.897	-15.544	-33.252	8.511	-17.985	22.492	64.052	10.118
C3468	BMNH	72.65	Cercopithecini	Cercopithecus mitis	M	-46.124	-18.083	0.249	-9.152	35	-13.275	-36.339	7.427	-18.352	26.447	65.565	6.636
C3486	BMNH	20.6.10.1	Cercopithecini	Cercopithecus mitis	M	-41.571	-16.739	-0.065	-8.78	31.708	-12.106	-31.999	7.639	-17.716	23.884	59.643	6.102
C3487	BMNH	64.1015	Cercopithecini	Cercopithecus mitis	M	-41.121	-14.679	-0.749	-8.134	32.216	-12.123	-29.803	7.734	-18.258	20.528	57.714	6.674
C3488	BMNH	97.10.1.3	Cercopithecini	Cercopithecus mitis	M	-50.172	-15.534	-1.113	-11.228	37.729	-14.136	-34.057	8.69	-20.266	22.649	67.88	9.558
C0533	USNM	480990	Cercopithecini	Cercopithecus mona	F	-35.211	-13.757	-1.852	-6.099	25.362	-8.54	-25.275	5.378	-17.21	19.039	54.186	3.979
C0947	AMNH	241128	Cercopithecini	Cercopithecus mona	F	-38.782	-12.652	-1.392	-8.9	28.119	-10.485	-24.37	6.681	-16.537	18.29	52.962	7.066
C1171	MCZ	18616	Cercopithecini	Cercopithecus mona	F	-36.499	-13.736	-2.469	-7.963	26.383	-10.867	-23.477	7.724	-15.643	17.625	51.704	7.217
C1977	Munich	1894/P2	Cercopithecini	Cercopithecus mona	F	-34.298	-11.63	0.658	-7.364	25.482	-10.564	-24.532	5.528	-16.505	18.157	49.195	5.874
C2585	RMCA	34983	Cercopithecini	Cercopithecus mona	F	-34.576	-13.24	-0.044	-8.507	25.867	-9.2	-26.075	7.694	-17.133	18.089	51.961	5.164
C3216	BMNH	38.7.7.10	Cercopithecini	Cercopithecus mona	F	-36.914	-14.183	-0.388	-8.21	27.775	-11.648	-26.308	8.178	-16.781	19.005	52.615	6.858
C3228	BMNH	48.46	Cercopithecini	Cercopithecus mona	F	-34.206	-13.397	-1.116	-8.486	25.583	-9.912	-25.645	5.561	-16.956	21.052	52.34	5.181
C3229	BMNH	48.466	Cercopithecini	Cercopithecus mona	F	-36.076	-14.323	-0.816	-6.708	27.067	-8.563	-26.375	7.018	-16.179	18.493	52.378	4.082
C3232	BMNH	48.459	Cercopithecini	Cercopithecus mona	F	-32.729	-13.518	-1.725	-6.774	25.648	-9.567	-26.999	6.638	-16.74	18.593	52.545	4.627
C3233	BMNH	48.461	Cercopithecini	Cercopithecus mona	F	-34.098	-12.91	-0.1	-7.704	24.728	-8.204	-25.4	6.624	-18.177	18.077	53.047	4.118
C3236	BMNH	48.463	Cercopithecini	Cercopithecus mona	F	-35.233	-12.028	-1.453	-8.148	26.111	-9.51	-25.168	6.316	-16.758	17.449	52.502	5.921
C3237	BMNH	2.11.2.3	Cercopithecini	Cercopithecus mona	F	-36.794	-11.117	-1.227	-7.63	28.207	-9.93	-25.796	6.096	-17.375	16.428	52.985	6.153
C3242	BMNH	56.278	Cercopithecini	Cercopithecus mona	F	-32.576	-12.375	-0.55	-6.836	25.947	-9.083	-26.677	5.878	-19.232	18.685	53.087	3.73
C3244	BMNH	56.388	Cercopithecini	Cercopithecus mona	F	-37.727	-13.114	1.221	-8.626	28.672	-10.951	-25.826	7.209	-19.479	19.733	53.139	5.749
C3538	Powell-Cotton	M24	Cercopithecini	Cercopithecus mona	F	-34.367	-12.178	-0.034	-6.028	25.313	-9.35	-26.389	6.061	-17.94	16.799	53.416	4.695
C0530	USNM	480920	Cercopithecini	Cercopithecus mona	M	-41.884	-14.866	-1.625	-8.575	30.133	-13.569	-29.93	7.932	-17.199	20.076	60.505	9.002
C0531	USNM	481006	Cercopithecini	Cercopithecus mona	M	-45.452	-13.905	-1.002	-9.761	33.72	-13.048	-30.988	8.299	-17.343	19.154	61.064	9.261
C0535	USNM	410528	Cercopithecini	Cercopithecus mona	M	-43.005	-13.703	-2.245	-8.836	34.42	-13.742	-31.627	7.08	-19.083	20.826	61.541	8.376
C1173	MCZ	18615	Cercopithecini	Cercopithecus mona	M	-43.61	-13.728	-1.619	-7.731	31.84	-12.257	-28.647	7.013	-18.753	18.875	60.79	7.827
C3217	BMNH	38.7.7.8	Cercopithecini	Cercopithecus mona	M	-43.135	-16.258	-0.08	-8.962	31.097	-12.121	-29.914	8.789	-16.692	21.061	58.725	7.491
C3219	BMNH	48.485	Cercopithecini	Cercopithecus mona	M	-41.512	-15.331	-2.609	-9.901	31.282	-13.127	-28.561	8.182	-16.551	21.482	57.951	8.695
C3220	BMNH	48.483	Cercopithecini	Cercopithecus mona	M	-44.04	-15.339	-1.613	-10.742	32.176	-12.445	-28.69	9.115	-18.195	20.769	60.362	8.641
C3221	BMNH	38.7.7.9	Cercopithecini	Cercopithecus mona	M	-45.256	-15.01	-0.825	-9.543	35.961	-14.148	-32.439	9.085	-16.778	20.49	59.338	9.125
C3223	BMNH	48.47	Cercopithecini	Cercopithecus mona	M	-43.897	-15.821	-1.596	-10.271	32.766	-13.996	-29.772	8.922	-16.899	21.767	59.398	9.398
C3224	BMNH	24.8.6.8	Cercopithecini	Cercopithecus mona	M	-41.684	-15.055	-1.56	-9.133	31.813	-12.866	-28.705	8.203	-17.907	20.949	58.044	7.902
C3226	BMNH	69.1157	Cercopithecini	Cercopithecus mona	M	-39.451	-13.845	-1.375	-9.831	29.026	-11.017	-27.861	6.572	-17.937	21.276	57.599	6.845
C3227	BMNH	67.1714	Cercopithecini	Cercopithecus mona	M	-48.313	-13.135	-1.026	-12.31	33.317	-14.386	-29.235	7.922	-17.531	20.049	62.787	11.86
C3230	BMNH	48.469	Cercopithecini	Cercopithecus mona	M	-43.639	-12.215	-2.556	-11.495	33.935	-14.417	-28.911	7.95	-18.335	19.369	59.505	10.807
C3231	BMNH	48.475	Cercopithecini	Cercopithecus mona	M	-42.457	-12.495	0.195	-10.597	31.664	-12.563	-29.635	8.382	-18.593	18.334	58.826	8.94
C3234	BMNH	24.8.6.9	Cercopithecini	Cercopithecus mona	M	-46.626	-16.592	-1.428	-9.391	34.369	-12.865	-32.205	9.321	-18.332	21.228	64.222	8.299
C3238	BMNH	50.158	Cercopithecini	Cercopithecus mona	M	-41.826	-12.86	-2.11	-10.088	30.583	-13.676	-28.041	7.099	-16.608	19.481	58.002	10.045
C3240	BMNH	00.3.29.2	Cercopithecini	Cercopithecus mona	M	-42.654	-12.69	-0.268	-9.95	31.203	-13.823	-28.595	8.008	-18.072	18.583	58.386	9.871
C3539	Powell-Cotton	M94	Cercopithecini	Cercopithecus mona	M	-44.559	-14.438	0.232	-11.151	31.863	-13.602	-29.392	8.474	-16.531	20.871	58.388	9.846
C3540	Powell-Cotton	CAMII48	Cercopithecini	Cercopithecus mona	M	-44.236	-13.444	-2.104	-11.668	31.608	-14.362	-28.72	7.253	-14.443	20.796	57.895	11.426
C0185	USNM	452520	Cercopithecini	Cercopithecus neglectus	F	-41.994	-16.792	-2.013	-7.399	29.83	-12.036	-29.291	6.86	-15.671	22.446	59.137	6.922
C0187	USNM	452525	Cercopithecini	Cercopithecus neglectus	F	-37.829	-15.529	0.337	-6.179	27.89	-10.485	-28.328	6.745	-17.207	20.853	55.138	4.595
C0921	AMNH	52414	Cercopithecini	Cercopithecus neglectus	F	-37.519	-15.134	-2.837	-7.06	27.944	-10.509	-28.953	4.912	-14.717	22.315	56.082	5.475
C0925	AMNH	52425	Cercopithecini	Cercopithecus neglectus	F	-38.647	-14.182	-3.373	-7.647	31.037	-11.455	-29.426	5.464	-16.755	21.725	57.164	6.095
C0927	AMNH	52428	Cercopithecini	Cercopithecus neglectus	F	-41.484	-16.494	-2.127	-7.766	31.218	-10.163	-30.546	5.471	-16.832	24.292	59.77	4.661
C0928	AMNH	52434	Cercopithecini	Cercopithecus neglectus	F	-40.914	-14.465	-1.467	-8.607	31.942	-12.626	-31.135	6.05	-18.335	22.742	59.908	6.907
C0929	AMNH	52433	Cercopithecini	Cercopithecus neglectus	F	-39.973	-16.363	-2.425	-7.42	29.958	-11.362	-30.732	6.1	-17.569	23.461	60.741	5.583
C0932	AMNH	52441	Cercopithecini	Cercopithecus neglectus	F	-40.466	-14.231	-2.069	-9.198	30.425	-12.162	-28.914	6.168	-14.125	21.48	55.15	7.943
C0933	AMNH	52444	Cercopithecini	Cercopithecus neglectus	F	-40.638	-13.899	-4.016	-10.099	32.352	-13.097	-28.862	6.945	-16.809	21.454	57.974	8.696
C2620	RMCA	91.060M211	Cercopithecini	Cercopithecus neglectus	F	-39.464	-14.521	-2.723	-8.135	28.422	-11.335	-27.629	4.767	-15.87	22.527	57.264	6.698
C2621	RMCA	91.060M210	Cercopithecini	Cercopithecus neglectus	F	-39.388	-15.181	-1.739	-7.668	29.212	-11.453	-29.198	4.943	-16.863	23.533	57.977	5.827
C2623	RMCA	5870	Cercopithecini	Cercopithecus neglectus	F	-39.576	-13.834	-1.93	-7.54	30.2	-12.233	-29.251	4.861	-17.714	22.141	58.269	6.604
C2630	RMCA	8409	Cercopithecini	Cercopithecus neglectus	F	-39.247	-15.303	-1.92	-8.688	31.036	-13.464	-30.106	7.455	-16	22.162	56.237	7.839
C2632	RMCA	8121	Cercopithecini	Cercopithecus neglectus	F	-36.554	-12.435	-2.114	-7.367	28.921	-11.673	-28.258	5.281	-17.058	19.651	55.064	6.543
C2636	RMCA	9656	Cercopithecini	Cercopithecus neglectus	F	-41.515	-14.122	0.883	-8.958	30.311	-11.392	-29.997	6.232	-16.376	21.544	56.693	6.695
C2638	RMCA	13803	Cercopithecini	Cercopithecus neglectus	F	-38.249	-13.212	-2.744	-8.525	30.765	-10.734	-28.292	7.191	-16.005	18.636	54.526	6.645
C2639	RMCA	10596	Cercopithecini	Cercopithecus neglectus	F	-39.603	-14.745	-1.438	-9.968	28.981	-12.999	-27.319	6.264	-15.604	23.21	54.982	8.238
C2640	RMCA	10595	Cercopithecini	Cercopithecus neglectus	F	-37.766	-15.085	-2.189	-7.731	29.435	-10.892	-29.19	6.875	-18	21.366	57.71	5.467
C2644	RMCA	19705	Cercopithecini	Cercopithecus neglectus	F	-39.534	-13.466	-2.704	-9.368	30.104	-12.465	-27.526	7.293	-16.805	19.619	56.465	8.387
C2647	RMCA	15944	Cercopithecini	Cercopithecus neglectus	F	-41.039	-15.084	-2.936	-9.489	30.485	-11.173	-27.88	7.586	-16.532	20.862	57.902	7.298
C2650	RMCA	25790	Cercopithecini	Cercopithecus neglectus	F	-39.396	-15.384	-2.556	-9.608	30.139	-11.87	-28.397	7.023	-16.634	22.806	56.845	7.033
C2652	RMCA	28716	Cercopithecini	Cercopithecus neglectus	F	-36.268	-13.696	-3.626	-7.903	27.656	-11.237	-25.885	5.698	-15.103	20.307	53.227	6.831
C2653	RMCA	28603	Cercopithecini	Cercopithecus neglectus	F	-40.762	-16.171	-1.652	-8.717	29.554	-11.223	-27.375	7.392	-14.931	21.952	55.167	6.767
C0186	USNM	452524	Cercopithecini	Cercopithecus neglectus	M	-45.192	-17.949	-3.525	-9.002	34.846	-11.962	-33.404	7.745	-17.591	24.603	64.867	6.566
C0808	AMNH	52421	Cercopithecini	Cercopithecus neglectus	M	-49.879	-15.399	-5.721	-11.075	39.538	-13.773	-31.288	6.877	-18.138	23.83	65.488	9.539
C0922	AMNH	52415	Cercopithecini	Cercopithecus neglectus	M	-48.031	-15.618	-3.292	-10.584	37.365	-16.235	-32.721	7.556	-16.028	23.674	62.707	11.206
C0930	AMNH	52436	Cercopithecini	Cercopithecus neglectus	M	-51.898	-16.768	-4.271	-11.265	38.122	-15.37	-31.865	7.443	-15.115	24.499	65.029	11.461
C0934	AMNH	52445	Cercopithecini	Cercopithecus neglectus	M	-49.629	-17.411	-1.609	-9.416	36.602	-13.374	-33.369	7.674	-17	24.226	65.005	8.302
C0935	AMNH	52443	Cercopithecini	Cercopithecus neglectus	M	-47.807	-16.193	-4.16	-11.817	36.257	-15.204	-31.446	7.753	-14.995	24.323	62.15	11.138
C1167	MCZ	17696	Cercopithecini	Cercopithecus neglectus	M	-44.897	-18.176	-3.998	-8.501	33.795	-13.68	-32.11	6.548	-14.805	25.827	62.015	7.982
C1169	MCZ	14727	Cercopithecini	Cercopithecus neglectus	M	-48.8	-19.823	-2.556	-8.509	35.668	-12.848	-33.877	7.07	-16.374	27.262	65.939	6.847
C1170	MCZ	31740	Cercopithecini	Cercopithecus neglectus	M	-45.882	-14.943	-0.428	-10.4	34.145	-15.13	-31.536	7.061	-16.792	23.417	60.493	9.996
C2622	RMCA	83.006M043	Cercopithecini	Cercopithecus neglectus	M	-45.142	-16.513	-2.262	-9.945	34.894	-13.776	-32.856	7.314	-16.952	24.599	62.318	8.321
C2624	RMCA	5765	Cercopithecini	Cercopithecus neglectus	M	-50.38	-16.781	-3.3	-10.878	35.659	-13.209	-31.681	8.022	-16.944	23.097	66.647	9.75
C2625	RMCA	2946	Cercopithecini	Cercopithecus neglectus	M	-47.081	-18.277	-4.621	-11.161	36.583	-13.367	-31.541	8.612	-16.398	25.589	63.059	8.603
C2626	RMCA	1287	Cercopithecini	Cercopithecus neglectus	M	-49.228	-15.231	-2.925	-10.451	37.004	-14.978	-33.127	6.624	-17.477	23.738	65.753	10.299
C2627	RMCA	1221	Cercopithecini	Cercopithecus neglectus	M	-49.715	-16.618	-2.555	-11.063	38.053	-15.916	-32.937	9.398	-18.399	23.262	65.552	10.937
C2628	RMCA	982	Cercopithecini	Cercopithecus neglectus	M	-46.536	-16.979	-4.003	-10.451	35.905	-12.158	-34.132	8.274	-17.538	23.488	66.304	7.825
C2629	RMCA	8419	Cercopithecini	Cercopithecus neglectus	M	-47.39	-18.338	-3.595	-10.869	37.131	-13.857	-32.442	9.208	-17.58	25.295	63.875	8.561
C2631	RMCA	8407	Cercopithecini	Cercopithecus neglectus	M	-47.606	-16.91	-3.886	-10.544	35.436	-14.501	-31.548	7.09	-17.444	25.306	65.047	9.56
C2633	RMCA	10593	Cercopithecini	Cercopithecus neglectus	M	-48.151	-16.663	-0.744	-10.814	35.471	-13.795	-33.48	6.801	-15.763	25.626	62.667	8.845
C2635	RMCA	9660	Cercopithecini	Cercopithecus neglectus	M	-47.15	-14.685	-1.572	-11.129	33.812	-14.15	-30.373	6.141	-17.535	23.956	62.819	9.868
C2637	RMCA	11985	Cercopithecini	Cercopithecus neglectus	M	-48.373	-18.396	-2.194	-9.835	35.571	-13.951	-33.696	8.315	-16.033	25.063	64.725	8.804
C2641	RMCA	15535	Cercopithecini	Cercopithecus neglectus	M	-43.295	-15.366	-2.636	-10.368	33.115	-12.677	-29.404	6.5	-17.486	24.129	59.705	7.782
C2643	RMCA	14485	Cercopithecini	Cercopithecus neglectus	M	-46.426	-14.64	-2.91	-11.21	34.463	-12.82	-31.27	7.206	-18.456	22.389	64.598	9.074
C2645	RMCA	17781	Cercopithecini	Cercopithecus neglectus	M	-49.51	-17.719	-2.882	-9.947	35.862	-13.713	-32.848	7.109	-15.568	25.218	64.946	9.052
C2646	RMCA	17771	Cercopithecini	Cercopithecus neglectus	M	-49.597	-16.486	-3.102	-10.084	35.218	-14.259	-32.107	6.662	-16.355	24.166	65.943	10.001
C2648	RMCA	26689	Cercopithecini	Cercopithecus neglectus	M	-44.555	-16.205	-2.423	-8.776	34.43	-13.831	-32.325	6.287	-16.304	24.491	61.176	8.034
C2649	RMCA	26688	Cercopithecini	Cercopithecus neglectus	M	-46.492	-16.21	-3.933	-10.408	35.134	-13.485	-31.258	7.291	-16.032	23.631	62.581	9.181
C2651	RMCA	34486	Cercopithecini	Cercopithecus neglectus	M	-47.516	-16.697	-1.182	-10.467	35.048	-14.227	-32.581	7.159	-16.823	25.204	63.053	9.028
C0546	USNM	219061	Cercopithecini	Cercopithecus nictitans	F	-40.718	-14.467	-0.441	-8.972	29.721	-11.711	-28.184	8.05	-18.922	19.961	58.544	7.139
C0548	USNM	220081	Cercopithecini	Cercopithecus nictitans	F	-39.126	-13.571	0.09	-8.321	29.749	-12.046	-28.964	7.193	-17.811	19.772	56.062	6.973
C0824	AMNH	89374	Cercopithecini	Cercopithecus nictitans	F	-38.521	-13.593	-2.695	-7.887	28.943	-11.44	-26.332	6.889	-17.3	18.931	55.906	7.1
C0827	AMNH	90032	Cercopithecini	Cercopithecus nictitans	F	-40.919	-15.015	-2.394	-8.07	30.826	-11.635	-28.832	7.102	-18.299	20.938	59.619	6.68
C1144	MCZ	18111	Cercopithecini	Cercopithecus nictitans	F	-34.894	-12.089	-1.336	-7.727	27.134	-11.847	-28.599	6.042	-17.998	18.784	55.692	6.837
C1145	MCZ	25632	Cercopithecini	Cercopithecus nictitans	F	-34.977	-11.943	-0.864	-8.343	26.791	-10.189	-27.129	6.547	-18.044	17.956	54.221	5.971
C1146	MCZ	46374	Cercopithecini	Cercopithecus nictitans	F	-36.399	-12.095	1.53	-6.508	27.265	-11.916	-27.874	6.087	-18.731	18.208	54.209	6.224
C1155	MCZ	17687	Cercopithecini	Cercopithecus nictitans	F	-39.683	-13.69	-1.395	-7.267	30.663	-11.069	-28.167	7.039	-17.305	18.713	55.887	6.275
C1156	MCZ	14723	Cercopithecini	Cercopithecus nictitans	F	-43.913	-16.603	-0.802	-7.79	32.817	-13.18	-30.657	8.011	-18.248	22.296	60.803	7.266
C1161	MCZ	7688	Cercopithecini	Cercopithecus nictitans	F	-43.06	-14.153	-0.899	-9.243	32.558	-11.549	-29.474	6.95	-18.269	21.02	59.144	6.975
C1990	Munich	1958/219	Cercopithecini	Cercopithecus nictitans	F	-41.737	-13.562	-0.334	-8.02	32.119	-13.65	-28.077	8.384	-18.397	18.355	56.425	8.492
C2197	Zurich	12230	Cercopithecini	Cercopithecus nictitans	F	-38.355	-14.916	-2.778	-8.743	30.662	-11.717	-30.404	6.536	-17.936	22.615	58.811	6.226
C2198	Zurich	12402	Cercopithecini	Cercopithecus nictitans	F	-39.67	-14.631	-2.754	-8.148	31.789	-9.597	-29.181	7.499	-20.15	20.204	59.966	4.673
C2199	Zurich	12404	Cercopithecini	Cercopithecus nictitans	F	-41.016	-17.302	-2.705	-7.918	31.342	-11.676	-29.152	7.771	-18.143	23.27	59.674	5.853
C2200	Zurich	12414	Cercopithecini	Cercopithecus nictitans	F	-38.622	-15.486	-0.147	-8.207	29.702	-10.195	-29.891	7.443	-18.503	21.765	57.461	4.68
C2209	Zurich	5173	Cercopithecini	Cercopithecus nictitans	F	-39.842	-15.047	-3.432	-8.944	30.965	-11.315	-27.296	7.18	-17.481	21.492	57.087	6.634
C2210	Zurich	5313	Cercopithecini	Cercopithecus nictitans	F	-41.32	-16.456	-1.372	-7.248	31.469	-10.874	-29.217	8.488	-18.498	20.671	58.938	5.418
C2211	Zurich	5310	Cercopithecini	Cercopithecus nictitans	F	-39.033	-13.81	-2.753	-9.396	29.094	-11.653	-27.523	6.906	-15.719	20.074	55.934	7.878
C2212	Zurich	5311	Cercopithecini	Cercopithecus nictitans	F	-36.937	-14.114	-1.793	-8.314	28.356	-11.739	-28.041	6.514	-18.083	21.204	56.497	6.45
C2297	Zurich	12201	Cercopithecini	Cercopithecus nictitans	F	-41.095	-17.687	-2.06	-8.8	31.796	-11.865	-28.985	9.292	-17.866	22.807	58.211	6.253
C2298	Zurich	12403	Cercopithecini	Cercopithecus nictitans	F	-36.764	-13.696	-0.995	-7.219	28.803	-11.317	-28.639	6.231	-18.951	20.484	56.546	5.517
C2299	Zurich	12228	Cercopithecini	Cercopithecus nictitans	F	-40.496	-15.779	-1.049	-9.855	31.572	-10.535	-28.704	8.416	-18.536	22.131	57.213	5.623
C2300	Zurich	12223	Cercopithecini	Cercopithecus nictitans	F	-39.795	-14.405	-0.719	-7.274	31.277	-8.676	-30.635	6.151	-20.049	20.945	59.921	3.259
C0189	USNM	481771	Cercopithecini	Cercopithecus nictitans	M	-44.658	-15.492	0.689	-7.199	32.149	-12.421	-30.396	7.185	-18.718	21.118	60.934	6.811
C0190	USNM	481770	Cercopithecini	Cercopithecus nictitans	M	-44.69	-15.597	-0.466	-8.552	34.072	-13.548	-31.63	7.767	-16.376	21.762	59.089	8.168
C0547	USNM	220072	Cercopithecini	Cercopithecus nictitans	M	-46.834	-15.198	-1.257	-9.793	36.016	-13.157	-32.378	8.237	-19.607	21.712	64.059	8.2
C1147	MCZ	24333	Cercopithecini	Cercopithecus nictitans	M	-39.693	-13.223	0.368	-7.24	30.414	-11.273	-29.288	7.131	-18.057	18.401	56.256	6.205
C1149	MCZ	34153	Cercopithecini	Cercopithecus nictitans	M	-43.279	-16.804	-0.977	-7.129	34.563	-14.808	-32.344	7.368	-17.675	23.895	59.711	7.478
C1150	MCZ	62647	Cercopithecini	Cercopithecus nictitans	M	-40.352	-13.498	0.48	-9.18	29.883	-13.938	-29.679	6.716	-17.523	21.225	57.19	8.675
C1151	MCZ	62648	Cercopithecini	Cercopithecus nictitans	M	-44.449	-13.976	-2.439	-10.77	32.838	-13.03	-32.038	6.531	-16.341	21.877	62.429	9.368
C1157	MCZ	19985	Cercopithecini	Cercopithecus nictitans	M	-44.618	-18.128	-2.747	-8.849	33.697	-14.02	-32.31	7.657	-15.271	25.101	61.249	8.239
C1158	MCZ	17689	Cercopithecini	Cercopithecus nictitans	M	-48.608	-17.6	-1.799	-11.056	36.364	-15.393	-32.747	9.851	-17.362	23.775	64.153	10.423
C1160	MCZ	14726	Cercopithecini	Cercopithecus nictitans	M	-42.066	-15.704	-2.047	-8.313	30.177	-11.811	-29.634	7.051	-17.767	21.694	61.337	7.082
C1162	MCZ	24095	Cercopithecini	Cercopithecus nictitans	M	-47.464	-15.272	-3.796	-10.514	37.805	-13.281	-33.783	7.62	-17.253	22.546	64.491	8.901
C1164	MCZ	39374	Cercopithecini	Cercopithecus nictitans	M	-41.227	-13.767	-0.966	-9.306	31.039	-14.334	-29.752	7.922	-17.203	19.921	58.11	9.563
C2202	Zurich	5303	Cercopithecini	Cercopithecus nictitans	M	-46.362	-17.378	-1.091	-8.845	34.796	-12.581	-32.291	8.89	-18.172	22.673	63.121	7.242
C2203	Zurich	5171	Cercopithecini	Cercopithecus nictitans	M	-47.317	-17.108	-3.184	-11.399	36.057	-13.86	-30.529	8.831	-17.466	24.263	62.439	9.273
C2204	Zurich	5301	Cercopithecini	Cercopithecus nictitans	M	-43.227	-13.497	-3.671	-10.06	33.15	-14.773	-29.035	7.194	-19.762	21.034	62.546	10.102
C2205	Zurich	5304	Cercopithecini	Cercopithecus nictitans	M	-39.103	-13.323	-1.701	-10.742	29.228	-12.945	-29.028	7.35	-16.965	20.669	57.57	8.992
C2206	Zurich	5302	Cercopithecini	Cercopithecus nictitans	M	-47.31	-15.674	-2.195	-10.014	36.682	-12.937	-32.496	7.894	-18.452	22.6	63.77	8.131
C2207	Zurich	5307	Cercopithecini	Cercopithecus nictitans	M	-41.002	-12.46	-2.539	-9.315	30.969	-11.571	-30.053	5.827	-16.451	19.541	59.075	7.978
C2208	Zurich	5306	Cercopithecini	Cercopithecus nictitans	M	-45.812	-17.548	-3.15	-9.17	36.349	-14.63	-33.232	9.479	-17.892	23.043	63.737	8.828
C2293	Zurich	12395	Cercopithecini	Cercopithecus nictitans	M	-43.88	-14.487	-1.916	-9.987	33.766	-13.561	-30.379	8.224	-19.319	21.016	61.728	8.796
C2294	Zurich	12401	Cercopithecini	Cercopithecus nictitans	M	-41.553	-14.16	-1.287	-9.184	33.549	-13.926	-31.815	6.864	-18.858	22.459	59.964	7.947
C2295	Zurich	12396	Cercopithecini	Cercopithecus nictitans	M	-44.903	-19.112	-0.394	-8.454	33.445	-12.243	-32.403	8.71	-18.242	25.217	62.498	5.882
C2296	Zurich	12398	Cercopithecini	Cercopithecus nictitans	M	-44.218	-11.804	0.119	-10.302	34.314	-13.607	-29.753	8.457	-20.604	17.871	60.143	9.385
C0233	USNM	477310	Cercopithecini	Cercopithecus petaurista	F	-34.25	-11.014	-0.763	-6.894	27.41	-10.363	-27.144	5.673	-19.253	17.279	53.999	5.319
C0236	USNM	481781	Cercopithecini	Cercopithecus petaurista	F	-35.001	-13.192	0.86	-7.864	26.624	-11.587	-27.567	7.259	-16.592	18.952	51.676	6.432
C0237	USNM	481778	Cercopithecini	Cercopithecus petaurista	F	-34.012	-12.329	-0.122	-7.242	25.415	-10.35	-26.359	6.066	-16.881	18.2	51.959	5.655
C0240	USNM	477318	Cercopithecini	Cercopithecus petaurista	F	-33.294	-10.901	-0.546	-6.979	24.559	-11.783	-25.57	5.299	-17.047	17.244	51.898	7.119
C0243	USNM	477317	Cercopithecini	Cercopithecus petaurista	F	-35.835	-11.411	0.439	-7.998	26.966	-10.451	-25.873	5.558	-17.723	18.374	52.026	5.927
C1992	Munich	1961/330	Cercopithecini	Cercopithecus petaurista	F	-36.932	-12.889	-0.943	-7.137	29.425	-12.817	-27.418	6.515	-16.798	19.124	52.666	7.204
C2122	Zurich	12904	Cercopithecini	Cercopithecus petaurista	F	-35.175	-11.928	-1.609	-7.909	26.798	-12.02	-25.795	6.192	-15.746	17.992	51.526	7.672
C2125	Zurich	12909	Cercopithecini	Cercopithecus petaurista	F	-35.298	-11.653	-1.06	-8.512	28.545	-11.698	-26.465	6.123	-18.403	19.106	52.681	6.634
C2126	Zurich	12911	Cercopithecini	Cercopithecus petaurista	F	-34.741	-12.151	-2.251	-7.834	27.099	-9.982	-26.484	5.101	-17.355	19.419	53.733	5.446
C2127	Zurich	12915	Cercopithecini	Cercopithecus petaurista	F	-33.997	-11.773	-2.074	-9.651	27.26	-10.285	-26.71	6.009	-16.325	19.345	51.846	6.357
C2225	Zurich	12916	Cercopithecini	Cercopithecus petaurista	F	-33.509	-11.12	-1.509	-7.336	26.365	-10.279	-26.024	5.632	-17.256	17.239	51.934	5.864
C2226	Zurich	12922	Cercopithecini	Cercopithecus petaurista	F	-33.961	-11.182	-1.675	-8.457	26.572	-9.846	-25.396	5.829	-17.626	17.8	52.085	5.855
C2227	Zurich	12927	Cercopithecini	Cercopithecus petaurista	F	-33.902	-11.166	-1.117	-6.693	27.206	-10.061	-26.455	5.22	-18.119	17.633	52.387	5.067
C2228	Zurich	12896	Cercopithecini	Cercopithecus petaurista	F	-33.346	-13.524	-1.932	-6.932	27.452	-10.456	-26.27	6.606	-17.467	19.458	51.564	4.847
C2229	Zurich	12901	Cercopithecini	Cercopithecus petaurista	F	-34.529	-12.798	-1.436	-6.882	26.383	-10.296	-26.809	5.633	-17.289	19.019	53.68	5.324
C0232	USNM	481777	Cercopithecini	Cercopithecus petaurista	M	-40.937	-12.354	-0.721	-8.943	32.354	-14.612	-31.03	6.476	-16.51	19.958	56.844	9.476
C0234	USNM	481779	Cercopithecini	Cercopithecus petaurista	M	-38.726	-13.113	0.043	-7.793	28.709	-12.806	-29.319	6.391	-16.979	19.616	56.273	7.705
C0235	USNM	481780	Cercopithecini	Cercopithecus petaurista	M	-40.038	-13.489	-0.445	-9.168	30.707	-13.284	-28.866	6.209	-17.24	21.765	55.883	7.967
C0241	USNM	477311	Cercopithecini	Cercopithecus petaurista	M	-41.095	-12.252	0.161	-10.6	30.411	-15.568	-30.614	7.03	-17.521	20.443	58.658	10.948
C0545	USNM	481782	Cercopithecini	Cercopithecus petaurista	M	-40.062	-13.327	-2.214	-7.972	31.511	-11.285	-30.086	6.467	-17.242	19.448	58.092	6.669
C1330	FMNH	34217	Cercopithecini	Cercopithecus petaurista	M	-40.764	-13.061	-2.709	-8.951	33.116	-14.706	-28.686	7.959	-18.711	19.276	57.754	9.482
C1991	Munich	AP/68	Cercopithecini	Cercopithecus petaurista	M	-41.253	-13.467	-1.463	-8.814	31.246	-12.975	-29.782	7.077	-18.38	19.947	59.633	8.231
C2115	Zurich	12892	Cercopithecini	Cercopithecus petaurista	M	-36.986	-12.533	-1.321	-8.585	29.876	-10.397	-30.344	6.572	-18.52	19.24	57.296	5.703
C2116	Zurich	12900	Cercopithecini	Cercopithecus petaurista	M	-39.413	-15.2	-2.944	-10.692	30.758	-13.271	-31.321	6.313	-15.446	24.555	58.365	8.295
C2117	Zurich	12912	Cercopithecini	Cercopithecus petaurista	M	-38.405	-11.931	-1.656	-9.575	30.228	-15.241	-29.186	5.699	-15.154	20.761	54.173	10.288
C2118	Zurich	12908	Cercopithecini	Cercopithecus petaurista	M	-39.943	-12.799	-2.867	-9.407	30.851	-13.911	-28.863	7.044	-17.705	19.602	58.526	9.469
C2119	Zurich	12897	Cercopithecini	Cercopithecus petaurista	M	-39.339	-14.585	-1.446	-8.532	31.679	-12.08	-30.446	7.92	-16.393	20.327	55.945	6.95
C2120	Zurich	12898	Cercopithecini	Cercopithecus petaurista	M	-41.322	-13.152	-1.607	-8.839	32.062	-11.501	-29.568	6.595	-17.757	19.811	58.191	7.085
C2124	Zurich	12891	Cercopithecini	Cercopithecus petaurista	M	-37.978	-12.18	-1.444	-8.908	29.498	-12.737	-28.66	5.901	-17.898	20.038	56.482	7.886
C2213	Zurich	12899	Cercopithecini	Cercopithecus petaurista	M	-40.623	-15.171	-0.765	-8.374	32.012	-13.59	-28.859	8.995	-19.002	20.418	57.236	7.722
C2214	Zurich	12905	Cercopithecini	Cercopithecus petaurista	M	-38.246	-12.902	-1.585	-8.997	28.629	-12.431	-27.421	6.933	-17.652	19.328	56.274	8.069
C2215	Zurich	12894	Cercopithecini	Cercopithecus petaurista	M	-40.75	-10.962	-0.699	-11.11	31.004	-15.561	-29.04	6.695	-17.538	19.527	57.023	11.41
C2216	Zurich	12893	Cercopithecini	Cercopithecus petaurista	M	-37.343	-12.722	-2.607	-10.823	30.764	-14.006	-27.892	7.321	-17.59	21.084	54.668	9.146
C2217	Zurich	12921	Cercopithecini	Cercopithecus petaurista	M	-39.755	-11.768	-1.08	-9.752	29.843	-13.869	-28.625	6.918	-17.971	18.779	57.588	9.692
C2218	Zurich	12923	Cercopithecini	Cercopithecus petaurista	M	-37.075	-11.99	-3.096	-8.459	29.112	-12.003	-28.536	5.346	-16.823	19.505	56.417	7.599
C2219	Zurich	12914	Cercopithecini	Cercopithecus petaurista	M	-37.407	-11.389	-1.018	-8.738	28.443	-10.942	-27.283	5.678	-17.811	18.518	55.075	6.874
C2220	Zurich	12928	Cercopithecini	Cercopithecus petaurista	M	-37.306	-11.585	-0.512	-8.418	29.43	-13.529	-28.337	6.849	-18.68	18.306	55.406	8.377
C2221	Zurich	12913	Cercopithecini	Cercopithecus petaurista	M	-39.835	-13.207	-1.496	-9.785	30.097	-13.365	-29.265	6.665	-18.466	21.093	58.965	8.599
C2223	Zurich	12918	Cercopithecini	Cercopithecus petaurista	M	-41.281	-14.607	1.064	-8.081	31.422	-12.866	-29.619	8.191	-18.89	20.257	57.304	7.105
C2224	Zurich	12917	Cercopithecini	Cercopithecus petaurista	M	-36.65	-11.713	-1.842	-9.522	29.243	-13.007	-27.584	6.776	-18.349	19.097	55.182	8.37
C0937	AMNH	52486	Cercopithecini	Cercopithecus pogonias	F	-33.686	-13.21	-2.026	-6.201	26.821	-11.386	-26.342	6.701	-18.405	18.411	53.638	5.685
C0940	AMNH	52490	Cercopithecini	Cercopithecus pogonias	F	-34.402	-12.231	-0.554	-7.254	26.417	-11.126	-25.985	6.905	-18.837	17.594	53.361	6.112
C0941	AMNH	52492	Cercopithecini	Cercopithecus pogonias	F	-31.658	-12.789	-1.176	-7.639	25.523	-10.353	-25.338	7.172	-18.127	18.425	50.777	5.183
C1039	MCZ	14724	Cercopithecini	Cercopithecus pogonias	F	-36.102	-14.009	-1.637	-8.496	27.521	-10.776	-26.846	7.514	-17.711	19.609	54.775	6.157
C1041	MCZ	39782	Cercopithecini	Cercopithecus pogonias	F	-32.888	-11.909	-1.76	-6.254	25.21	-9.943	-25.036	5.997	-17.433	16.78	51.906	5.329
C1332	FMNH	35140	Cercopithecini	Cercopithecus pogonias	F	-34.98	-13.374	-1.051	-6.249	27.412	-9.647	-27.697	7.143	-18.955	17.697	55.271	4.43
C1340	FMNH	27544	Cercopithecini	Cercopithecus pogonias	F	-34.23	-12.682	-1.056	-6.761	27.19	-10.857	-26.459	7.568	-18.461	16.989	53.016	5.742
C1341	FMNH	27554	Cercopithecini	Cercopithecus pogonias	F	-33.382	-12.677	-0.062	-7.028	25.876	-10.266	-25.713	7.147	-17.97	17.618	51.252	5.206
C1342	FMNH	27556	Cercopithecini	Cercopithecus pogonias	F	-34.274	-13.686	-0.166	-6.011	26.311	-9.486	-25.615	6.969	-19.606	18.393	53.351	3.821
C2129	Zurich	5298	Cercopithecini	Cercopithecus pogonias	F	-34.843	-13.956	-0.603	-9.305	26.615	-11.039	-25.89	8.631	-18.787	19.335	53.508	6.334
C2130	Zurich	5299	Cercopithecini	Cercopithecus pogonias	F	-36.18	-13.946	-0.236	-7.726	29.491	-11.394	-29.452	7.517	-19.898	20.274	56.274	5.274
C2131	Zurich	5167	Cercopithecini	Cercopithecus pogonias	F	-37.443	-13.43	-1.674	-7.675	28.134	-11.058	-25.512	7.146	-18.252	18.581	54.747	6.436
C2586	RMCA	73.018M388	Cercopithecini	Cercopithecus pogonias	F	-32.929	-13.325	-1.412	-8.318	25.866	-10.523	-24.669	7.909	-16.908	18.305	50.052	5.952
C2587	RMCA	73.029M143	Cercopithecini	Cercopithecus pogonias	F	-34.097	-11.898	-1.807	-7.165	26.717	-9.694	-25.975	5.961	-17.434	17.518	52.596	5.277
C2589	RMCA	3498	Cercopithecini	Cercopithecus pogonias	F	-34.206	-13.537	-1.482	-8.716	26.379	-11.462	-27.457	7.593	-19.176	19.681	55.942	6.441
C2592	RMCA	27125	Cercopithecini	Cercopithecus pogonias	F	-33.882	-11.752	-0.481	-9.059	25.177	-9.906	-27.359	5.558	-18.156	19.422	54.701	5.738
C2654	RMCA	91.060M198	Cercopithecini	Cercopithecus pogonias	F	-32.944	-12.471	-1.208	-7.855	25.923	-11.892	-23.751	7.412	-18.095	18.023	50.075	6.782
C2655	RMCA	91.060M196	Cercopithecini	Cercopithecus pogonias	F	-36.34	-11.797	-1.005	-6.392	27.405	-11.833	-26.463	5.94	-18.052	17.223	54.456	6.859
C2656	RMCA	5605	Cercopithecini	Cercopithecus pogonias	F	-34.632	-12.614	-0.458	-7.233	27.133	-9.626	-26.305	7.033	-19.873	17.866	54.136	4.575
C2660	RMCA	5655	Cercopithecini	Cercopithecus pogonias	F	-35.145	-14.769	-0.298	-7.702	25.513	-9.396	-25.683	7.304	-17.017	19.885	52.629	4.678
C2661	RMCA	5652	Cercopithecini	Cercopithecus pogonias	F	-32.744	-11.352	-2.468	-6.952	25.893	-9.586	-25.824	5.349	-19.398	17.659	54.541	4.882
C2664	RMCA	10543	Cercopithecini	Cercopithecus pogonias	F	-31.658	-13.003	0.174	-6.52	24.053	-9.212	-24.347	6.484	-17.283	18.202	49.061	4.05
C2667	RMCA	8109	Cercopithecini	Cercopithecus pogonias	F	-33.13	-12.351	-1.599	-7.339	25.556	-9.839	-26.177	5.554	-16.562	18.732	51.913	5.243
C2671	RMCA	21759	Cercopithecini	Cercopithecus pogonias	F	-33.849	-11.654	-3.88	-8.108	28.003	-11.765	-26.102	7.033	-17.778	17.103	53.607	7.392
C2672	RMCA	86.025M002	Cercopithecini	Cercopithecus pogonias	F	-33.432	-11.592	-1.767	-7.523	27.101	-10.633	-26.132	5.763	-17.107	18.15	51.338	5.837
C2677	RMCA	5744	Cercopithecini	Cercopithecus pogonias	F	-32.355	-11.599	-0.939	-8.77	26.361	-11.211	-26.203	6.696	-18.19	18.564	51.327	6.32
C2678	RMCA	5727	Cercopithecini	Cercopithecus pogonias	F	-33.916	-12.331	0.109	-8.786	27.188	-10.514	-25.729	7.14	-19.507	19.119	51.856	5.373
C2680	RMCA	8389	Cercopithecini	Cercopithecus pogonias	F	-34.134	-11.733	0.359	-9.161	25.935	-12.389	-25.994	7.283	-17.533	18.194	51.366	7.806
C2682	RMCA	8350	Cercopithecini	Cercopithecus pogonias	F	-35.931	-11.411	0.942	-8.178	28.95	-9.769	-26.502	7.921	-19.197	16.124	51.737	5.313
C2683	RMCA	7441	Cercopithecini	Cercopithecus pogonias	F	-35.511	-13.76	-1.715	-7.289	28.473	-11.559	-27.703	7.174	-18.662	19.532	55.119	5.901
C2686	RMCA	12351or525	Cercopithecini	Cercopithecus pogonias	F	-35.276	-11.755	0.254	-8.288	27.224	-11.43	-26.922	6.998	-17.628	17.645	52.347	6.83
C2688	RMCA	8516	Cercopithecini	Cercopithecus pogonias	F	-36.469	-12.218	-0.93	-9.147	29.381	-11.835	-27.866	7.773	-20.064	18.474	55.948	6.952
C2691	RMCA	19064	Cercopithecini	Cercopithecus pogonias	F	-32.523	-12.595	-0.991	-7.767	25.4	-9.982	-26.234	6.403	-17.248	18.741	51.596	5.2
C2694	RMCA	28417	Cercopithecini	Cercopithecus pogonias	F	-34.35	-13.17	-1.761	-7.303	26.123	-11.154	-25.332	7.375	-17.456	17.807	52.776	6.446
C2695	RMCA	91.060M180	Cercopithecini	Cercopithecus pogonias	F	-35.013	-13.264	-0.805	-8.436	26.148	-11.479	-25.417	7.614	-18.037	18.756	53.123	6.808
C2697	RMCA	83.006M137	Cercopithecini	Cercopithecus pogonias	F	-35.832	-14.215	0.081	-9.118	26.908	-9.96	-27.397	7.174	-18.272	21.01	54.511	5.109
C2698	RMCA	83.006M134	Cercopithecini	Cercopithecus pogonias	F	-32.12	-11.789	-1.71	-7.69	24.615	-9.335	-24.176	5.842	-16.617	17.725	50.008	5.247
C0541	USNM	220358	Cercopithecini	Cercopithecus pogonias	M	-40.907	-14.649	-2.638	-8.968	30.44	-11.169	-27.273	8.488	-18.24	19.026	58.618	7.272
C0543	USNM	537778	Cercopithecini	Cercopithecus pogonias	M	-39.465	-15.107	-2.43	-7.922	29.913	-12.101	-27.806	8.31	-16.977	19.455	56.764	7.366
C0936	AMNH	52484	Cercopithecini	Cercopithecus pogonias	M	-41.154	-13.924	-1.27	-9.505	31.454	-13.503	-29.086	7.34	-18.559	21.145	58.615	8.447
C0938	AMNH	52489	Cercopithecini	Cercopithecus pogonias	M	-39.864	-13.444	-1.15	-8.732	30.34	-12.633	-28.09	7.68	-18.66	19.261	57.425	7.868
C0939	AMNH	52488	Cercopithecini	Cercopithecus pogonias	M	-40.86	-13.256	-2.632	-10.054	32.656	-14.727	-28.688	8.614	-19.061	19.493	58.586	9.93
C0944	AMNH	52498	Cercopithecini	Cercopithecus pogonias	M	-40.46	-13.163	-0.323	-8.398	31.761	-13.963	-28.355	8.972	-18.17	17.625	55.547	8.927
C1036	MCZ	42018	Cercopithecini	Cercopithecus pogonias	M	-40.233	-14.973	-0.611	-8.817	32.06	-13.394	-28.41	9.898	-19.56	19.51	56.754	7.777
C1038	MCZ	17697	Cercopithecini	Cercopithecus pogonias	M	-40.606	-15.436	-2.216	-9.092	29.381	-10.624	-27.972	8.072	-17.562	20.404	58.976	6.676
C1331	FMNH	29809	Cercopithecini	Cercopithecus pogonias	M	-38.968	-14.899	-0.426	-8.092	29.379	-12.491	-29.122	6.418	-16.385	22.23	55.521	6.834
C2128	Zurich	5297	Cercopithecini	Cercopithecus pogonias	M	-38.736	-15.359	-1.45	-9.85	30.235	-12.547	-30.734	9.119	-17.43	20.968	58.115	7.669
C2133	Zurich	12388	Cercopithecini	Cercopithecus pogonias	M	-40.064	-13.646	-1.396	-9.454	31.743	-13	-30.017	7.677	-19.153	20.568	58.887	7.855
C2134	Zurich	12391	Cercopithecini	Cercopithecus pogonias	M	-38.573	-13.099	0.144	-9.306	29.406	-11.535	-27.916	8.095	-18.683	18.785	55.623	7.061
C2135	Zurich	12387	Cercopithecini	Cercopithecus pogonias	M	-40.99	-15.38	-0.883	-8.583	31.161	-11.845	-29.741	7.931	-18.346	21.274	58.798	6.604
C2136	Zurich	12213	Cercopithecini	Cercopithecus pogonias	M	-37.315	-12.377	-1.983	-8.198	28.762	-10.616	-27.854	6.979	-19.008	17.788	57.398	6.424
C2590	RMCA	33513	Cercopithecini	Cercopithecus pogonias	M	-37.828	-12.537	-0.609	-8.738	27.92	-10.767	-26.016	8.541	-18.549	16.336	55.082	7.164
C2591	RMCA	75.056M030	Cercopithecini	Cercopithecus pogonias	M	-39.201	-14.684	-1.632	-7.374	30.358	-12.584	-27.295	7.792	-19.438	20.045	57.208	6.806
C2593	RMCA	27121	Cercopithecini	Cercopithecus pogonias	M	-39.313	-13.91	-0.446	-10.872	28.824	-12.92	-28.65	8.909	-18.197	19.9	57.781	8.894
C2594	RMCA	19275	Cercopithecini	Cercopithecus pogonias	M	-43.044	-14.327	-1.143	-9.665	32.595	-12.223	-27.972	8.281	-19.288	20.208	58.852	7.725
C2659	RMCA	5666	Cercopithecini	Cercopithecus pogonias	M	-38.922	-13.041	-3.301	-8.539	30.614	-13.178	-27.891	7.099	-18.587	19.276	58.087	8.383
C2662	RMCA	8091	Cercopithecini	Cercopithecus pogonias	M	-36.649	-12.878	-1.234	-8.803	27.271	-12.91	-26.547	6.56	-16.967	19.827	54.127	8.204
C2665	RMCA	10600	Cercopithecini	Cercopithecus pogonias	M	-43.322	-14.954	-0.275	-10.345	31.102	-12.701	-27.228	8.06	-17.915	21.559	57.638	8.38
C2666	RMCA	10544	Cercopithecini	Cercopithecus pogonias	M	-39.084	-11.297	-0.981	-9.896	30.563	-13.161	-27.562	7.377	-18.994	18.033	56.059	8.944
C2668	RMCA	14653	Cercopithecini	Cercopithecus pogonias	M	-38.086	-11.507	1.036	-9.966	28.353	-11.415	-28.721	6.533	-20.2	19.306	57.617	7.049
C2669	RMCA	15538	Cercopithecini	Cercopithecus pogonias	M	-41.341	-13.45	0.011	-10.338	29.394	-12.142	-27.273	6.6	-17.213	21.172	56.422	8.158
C2670	RMCA	27189	Cercopithecini	Cercopithecus pogonias	M	-40.629	-13.8	-0.828	-9.474	30.599	-13.742	-28.217	7.31	-17.123	20.84	56.198	8.866
C2673	RMCA	86.025M001	Cercopithecini	Cercopithecus pogonias	M	-40.241	-13.551	-0.851	-9.983	30.433	-12.967	-28.115	8.298	-19.123	19.757	57.896	8.446
C2675	RMCA	13101	Cercopithecini	Cercopithecus pogonias	M	-40.208	-11.765	-1.415	-10.499	30.276	-13.329	-26.367	8.339	-18.989	17.479	56.703	9.774
C2676	RMCA	13100	Cercopithecini	Cercopithecus pogonias	M	-39.234	-11.945	-1.377	-9.458	30.053	-11.462	-27.769	7.42	-19.592	17.886	57.919	7.559
C2679	RMCA	13108	Cercopithecini	Cercopithecus pogonias	M	-42.775	-16.701	-1.535	-9.068	32.606	-11.995	-30.468	9.822	-19.485	21.04	61.657	6.902
C2684	RMCA	2540	Cercopithecini	Cercopithecus pogonias	M	-40.254	-13.344	-2.267	-10.041	31.702	-14.211	-29.929	7.216	-17.846	21.057	58.594	9.323
C2685	RMCA	13363	Cercopithecini	Cercopithecus pogonias	M	-39.174	-12.807	-2.803	-9.111	32.001	-14.126	-28.99	7.992	-18.959	18.978	57.926	9.073
C2687	RMCA	9926	Cercopithecini	Cercopithecus pogonias	M	-38.212	-14.569	-1.828	-9.23	27.786	-12.555	-28.12	6.905	-17.117	21.596	57.492	7.853
C2689	RMCA	27951	Cercopithecini	Cercopithecus pogonias	M	-42.012	-14.39	-0.819	-10.449	32.064	-14.727	-29.332	8.251	-18.375	21.719	58.474	9.596
C2690	RMCA	19627	Cercopithecini	Cercopithecus pogonias	M	-39.353	-14.097	-1.727	-10.68	30.093	-13.032	-27.341	9.546	-17.354	19.155	55.683	9.109
C2693	RMCA	27093	Cercopithecini	Cercopithecus pogonias	M	-39.617	-14.116	-2.127	-7.419	30.603	-12.828	-28.487	8.062	-17.734	18.495	57.362	7.805
C2696	RMCA	37516	Cercopithecini	Cercopithecus pogonias	M	-41.629	-14.239	-1.615	-9.868	30.514	-11.376	-29.325	7.655	-19.507	20.521	61.562	7.307
C2699	RMCA	83.006M126	Cercopithecini	Cercopithecus pogonias	M	-40.193	-14.513	-1.158	-9.431	29.925	-12.872	-29.039	8.451	-18.347	20.122	58.813	8.242
C2700	RMCA	83.006M121	Cercopithecini	Cercopithecus pogonias	M	-40.376	-13.984	-2.096	-8.799	30.346	-13.204	-28.463	6.92	-17.451	20.672	58.04	8.395
C3257	BMNH	98.194	Cercopithecini	Cercopithecus sclateri	F	-34.748	-11.479	-1.884	-8.139	25.989	-11.719	-25.088	5.562	-17.873	18.457	53.605	7.318
C3260	BMNH	96.379	Cercopithecini	Cercopithecus sclateri	F	-34.222	-11.88	-2.023	-9.029	27.147	-10.653	-26.743	6.374	-17.238	18.693	53.079	6.495
C3262	BMNH	98.192	Cercopithecini	Cercopithecus sclateri	F	-33.967	-12.382	-2.369	-7.537	25.433	-11.445	-25.711	6.651	-17.589	17.664	54.203	7.049
C3269	BMNH	98.322	Cercopithecini	Cercopithecus sclateri	F	-33.768	-11.284	-1.802	-8.133	26.544	-11.027	-26.99	5.28	-17.053	18.636	53.07	6.528
C3270	BMNH	98.196	Cercopithecini	Cercopithecus sclateri	F	-34.833	-13.542	-2.55	-7.199	27.324	-11.246	-26.006	8.026	-19.727	17.812	55.793	6.149
C3258	BMNH	97.93	Cercopithecini	Cercopithecus sclateri	M	-37.783	-12.492	-1.988	-7.95	28.573	-13.412	-25.461	6.496	-17.908	18.867	54.567	8.491
C3259	BMNH	97.298	Cercopithecini	Cercopithecus sclateri	M	-37.043	-12.2	-2.636	-10.151	27.502	-13.118	-24.921	6.016	-16.013	20.187	53.112	9.267
C3263	BMNH	97.96	Cercopithecini	Cercopithecus sclateri	M	-36.872	-12.27	-1.778	-7.75	27.952	-10.725	-25.905	6.075	-17.782	18.279	54.385	6.391
C3265	BMNH	97.297	Cercopithecini	Cercopithecus sclateri	M	-39.951	-13.909	-0.78	-10.906	29.79	-12.986	-29.314	7.101	-18.065	22.298	58.321	8.402
C3266	BMNH	35.4.2.1	Cercopithecini	Cercopithecus sclateri	M	-38.702	-11.354	-1.536	-8.989	28.749	-14.064	-26.573	6.514	-17.536	18.013	55.597	9.88
C3268	BMNH	98.32	Cercopithecini	Cercopithecus sclateri	M	-39.279	-10.529	-1.98	-8.826	28.617	-14.748	-26.804	6.35	-18.096	16.874	57.542	10.879
C0427	USNM	410883	Cercopithecini	Erythrocebus patas	F	-43.691	-18.426	-1.846	-7.275	33.175	-12.811	-32.469	7.275	-19.863	25.531	64.694	5.707
C0523	USNM	410881	Cercopithecini	Erythrocebus patas	F	-43.74	-18.496	-1.482	-8.443	30.929	-12.211	-32.407	8.74	-19.966	23.895	66.666	6.515
C2435	RMCA	34850	Cercopithecini	Erythrocebus patas	F	-41.189	-19.073	-1.422	-7.225	30.842	-12.163	-30.506	8.24	-20.662	25.3	62.937	4.92
C2436	RMCA	73.015M322	Cercopithecini	Erythrocebus patas	F	-40.628	-16.113	-1.918	-9.318	30.932	-11.979	-30.783	8.13	-18.927	22.557	61.325	6.724
C2438	RMCA	8453	Cercopithecini	Erythrocebus patas	F	-44.802	-16.016	-3.599	-10.288	33.648	-12.545	-31.733	8.025	-20.491	22.89	66.976	7.934
C2439	RMCA	8322	Cercopithecini	Erythrocebus patas	F	-45.495	-19.753	-1.699	-8.274	32.491	-11.673	-31.882	10.048	-20.947	23.771	67.532	5.881
C3093	BMNH	23.1.1.4	Cercopithecini	Erythrocebus patas	F	-44.77	-18.824	-2.699	-10.03	33.707	-11.829	-31.557	9.063	-22.181	25.703	67.499	5.917
C3094	BMNH	31.12.1.9	Cercopithecini	Erythrocebus patas	F	-46.635	-20.292	-3.349	-8.234	34.262	-13.131	-31.982	9.005	-20.337	25.99	68.041	6.662
C3526	Powell-Cotton	U453	Cercopithecini	Erythrocebus patas	F	-45.97	-17.339	-1.527	-9.302	32.636	-14.907	-32.447	8.74	-20.264	23.558	67.573	9.251
C0428	USNM	410882	Cercopithecini	Erythrocebus patas	M	-58.194	-22.891	-4.411	-11.967	39.525	-15.117	-37.155	10.504	-20.282	29.078	80.517	10.392
C0522	USNM	379735	Cercopithecini	Erythrocebus patas	M	-55.332	-21.99	-2.702	-12.631	40.74	-17.778	-38.726	9.182	-19.013	32.164	75.033	11.054
C0524	USNM	379733	Cercopithecini	Erythrocebus patas	M	-57.231	-21.949	-5.28	-13.596	41.772	-16.327	-37.074	12.148	-21.753	28.174	79.567	11.549
C0526	USNM	164684	Cercopithecini	Erythrocebus patas	M	-61.901	-25.228	-5.079	-10.86	44.978	-18.833	-38.031	11.857	-21.019	31.314	81.052	11.751
C0949	AMNH	52576	Cercopithecini	Erythrocebus patas	M	-59.488	-23.151	-3.215	-13.587	41.427	-15.228	-38.773	10.185	-19.885	31.556	79.934	10.224
C0950	AMNH	34712	Cercopithecini	Erythrocebus patas	M	-63.382	-19.929	-3.429	-15.702	46.432	-18.776	-37.216	11.787	-20.539	27.905	78.134	14.716
C0952	AMNH	34714	Cercopithecini	Erythrocebus patas	M	-63.512	-19.941	-1.463	-13.81	45.949	-17.277	-41.45	10.627	-20.472	27.701	80.947	12.7
C1140	MCZ	47016	Cercopithecini	Erythrocebus patas	M	-63.838	-23.813	-2.227	-10.928	43.172	-18.157	-39.236	10.825	-20.585	29.972	82.714	12.101
C1142	MCZ	47015	Cercopithecini	Erythrocebus patas	M	-67.646	-25.169	-2.415	-14.989	46.841	-17.179	-40.678	10.393	-16.279	34.618	80.177	12.325
C1765	BMNH	41183	Cercopithecini	Erythrocebus patas	M	-58.528	-22.319	-0.288	-12.323	41.208	-17.603	-40.585	10.259	-20.369	30.892	78.562	11.095
C2441	RMCA	8452	Cercopithecini	Erythrocebus patas	M	-60.365	-21.903	-5.088	-14.215	44.616	-18.202	-39.329	11.728	-20.034	29.313	80.2	13.279
C3088	BMNH	23.1.1.3	Cercopithecini	Erythrocebus patas	M	-58.169	-22.859	-6.602	-13.699	43.397	-16.419	-38.083	10.261	-19.238	31.523	78.696	11.192
C3089	BMNH	31.4.1.7	Cercopithecini	Erythrocebus patas	M	-64.428	-25.148	-4.69	-13.624	45.994	-18.818	-42.166	11.93	-20.212	32.717	85.501	12.943
C3090	BMNH	34.4.7.1	Cercopithecini	Erythrocebus patas	M	-65.287	-22.434	-5.499	-13.483	44.73	-18.235	-39.792	8.186	-17.165	32.166	83.012	13.799
C3091	BMNH	11.1.13.1	Cercopithecini	Erythrocebus patas	M	-64.241	-22.257	-3.401	-16.378	47.221	-16.018	-40.337	11.103	-21.873	32.057	82.631	11.494
C3092	BMNH	34.6.3.1	Cercopithecini	Erythrocebus patas	M	-64.63	-24.636	-4.692	-15.283	44.652	-17.696	-36.654	12.63	-21.725	31.974	83.049	13.009
C0516	USNM	220346	Cercopithecini	Miopithecus ogouensis	F	-24.217	-9.236	-2.055	-5.721	19.773	-8.02	-20.989	5.87	-16.185	12.873	43.673	4.233
C0518	USNM	220330	Cercopithecini	Miopithecus ogouensis	F	-22.783	-7.626	-0.844	-4.339	17.415	-7.559	-20.524	3.904	-15.51	11.819	42.245	3.801
C1486	BMNH	72191	Cercopithecini	Miopithecus ogouensis	F	-22.92	-8.916	-3.093	-4.817	19.14	-7.113	-20.257	4.662	-14.882	12.768	42.012	3.416
C1487	BMNH	72198	Cercopithecini	Miopithecus ogouensis	F	-23.813	-9.738	-2.793	-6.103	18.733	-8.032	-20.513	5.709	-15.462	13.645	43.848	4.519
C1969	Munich	1960/428	Cercopithecini	Miopithecus ogouensis	F	-25.305	-9.435	-1.551	-5.672	19.753	-7.473	-21.076	5.066	-16.229	13.825	44.407	3.69
C2281	Zurich	7613	Cercopithecini	Miopithecus ogouensis	F	-23.563	-9.825	-1.668	-5.505	19.275	-8.224	-22.083	5.04	-15.713	14.74	43.752	3.775
C2282	Zurich	7632	Cercopithecini	Miopithecus ogouensis	F	-23.508	-8.782	-1.272	-4.463	19.113	-7.194	-21.268	4.613	-14.995	12.634	41.929	3.192
C2283	Zurich	7796	Cercopithecini	Miopithecus ogouensis	F	-24.426	-9.338	-0.889	-4.815	19.606	-8.327	-22.332	5.055	-15.209	13.438	43.25	3.987
C2284	Zurich	7645	Cercopithecini	Miopithecus ogouensis	F	-23.637	-10.656	-2.373	-5.17	18.605	-9.32	-20.931	4.084	-14.402	16.665	42.738	4.398
C2285	Zurich	7674	Cercopithecini	Miopithecus ogouensis	F	-23.394	-8.362	-2.807	-4.776	17.781	-7.706	-20.174	4.428	-15.521	12.05	44.115	4.367
C2286	Zurich	7675	Cercopithecini	Miopithecus ogouensis	F	-24.28	-9.782	-1.32	-4.664	19.229	-7.354	-20.804	5.525	-15.175	12.922	42.35	3.353
C2288	Zurich	7696	Cercopithecini	Miopithecus ogouensis	F	-24.072	-9.769	-0.59	-4.551	19.179	-7.016	-21.216	5.669	-16.203	12.911	42.902	2.756
C2289	Zurich	7801	Cercopithecini	Miopithecus ogouensis	F	-23.268	-9.336	-1.444	-4.104	17.996	-6.467	-21.081	4.324	-15.383	13.092	43.182	2.491
C2292	Zurich	12226	Cercopithecini	Miopithecus ogouensis	F	-23.885	-8.891	-1.573	-4.738	18.239	-7.155	-20.192	4.849	-15.803	12.407	43.213	3.528
C2599	RMCA	73.018M408	Cercopithecini	Miopithecus ogouensis	F	-23.815	-9.057	-1.902	-4.501	19.219	-7.529	-20.567	4.641	-14.598	12.86	41.662	3.585
C2600	RMCA	73.018M407	Cercopithecini	Miopithecus ogouensis	F	-22.721	-8.285	-1.65	-4.989	17.639	-6.912	-19.445	4.62	-15.431	12.064	41.608	3.502
C0238	USNM	395342	Cercopithecini	Miopithecus ogouensis	M	-27.816	-9.784	-1.099	-6.484	20.099	-9.826	-22.336	5.114	-15.175	14.852	46.327	6.129
C0833	AMNH	119638	Cercopithecini	Miopithecus ogouensis	M	-25.655	-8.881	-0.64	-5.379	20.649	-8.486	-22.254	5.623	-16.513	12.748	44.413	4.376
C1120	MCZ	23197	Cercopithecini	Miopithecus ogouensis	M	-26.806	-11.069	-1.454	-5.315	20.161	-8.335	-21.649	4.765	-14.464	15.942	44.212	4.012
C1121	MCZ	37278	Cercopithecini	Miopithecus ogouensis	M	-28.009	-10.165	-2.845	-5.766	19.843	-9.553	-21.187	4.854	-14.824	14.512	47.022	6.118
C1124	MCZ	23196	Cercopithecini	Miopithecus ogouensis	M	-28.677	-11.209	-1.063	-4.817	21.32	-8.642	-22.03	6.115	-17.029	14.361	47.48	4.191
C2287	Zurich	7676	Cercopithecini	Miopithecus ogouensis	M	-26.157	-8.955	-1.427	-5.555	20.013	-10.186	-21.168	5.619	-16.584	12.996	45.323	6.081
C2290	Zurich	12424	Cercopithecini	Miopithecus ogouensis	M	-27.822	-9.717	-1.74	-5.928	22.349	-8.343	-22.302	5.462	-17.169	14.268	46.685	4.257
C2291	Zurich	12426	Cercopithecini	Miopithecus ogouensis	M	-26.738	-10.341	-3.102	-5.97	22.663	-8.665	-22.87	5.498	-16.786	15.256	46.833	4.223
C2596	RMCA	73.029M113	Cercopithecini	Miopithecus ogouensis	M	-27.208	-9.566	-1.227	-6.019	20.406	-9.607	-21.182	5.36	-16.253	14.223	45.464	5.609
C2597	RMCA	73.029M112	Cercopithecini	Miopithecus ogouensis	M	-27.115	-10.259	-1.779	-5.802	21.378	-9.439	-21.049	6.09	-16.352	14.245	44.917	5.165
C2598	RMCA	73.029M110	Cercopithecini	Miopithecus ogouensis	M	-26.566	-8.906	-1.995	-5.847	19.963	-8.883	-21.037	5.333	-15.691	12.746	45.326	5.557
C2595	RMCA	17368	Cercopithecini	Miopithecus talapoin	F	-25.366	-9.137	-0.676	-5.575	20.899	-7.547	-21.76	5.613	-16.629	13.2	43.532	3.447
C2602	RMCA	15671	Cercopithecini	Miopithecus talapoin	F	-25.218	-9.167	-3.198	-5.227	20.69	-7.982	-20.982	5.046	-15.261	13.001	43.969	4.329
C2279	Zurich	6990	Cercopithecini	Miopithecus talapoin	M	-27.378	-9.489	-1.914	-6.221	20.437	-8.918	-21.058	5.843	-16.49	13.278	46.403	5.508
C2601	RMCA	21131	Cercopithecini	Miopithecus talapoin	M	-25.862	-9.014	-2.164	-6.118	22.024	-7.534	-22.929	4.613	-15.956	14.453	44.887	3.601
C2603	RMCA	2234to2241	Cercopithecini	Miopithecus talapoin	M	-28.716	-9.789	-2.026	-6.73	22.74	-8.719	-23.617	5.667	-16.666	14.518	48.285	5.052
C0221	USNM	481746	Papionini	Cercocebus atys	F	-42.462	-15.642	1.037	-8.246	30.785	-12.372	-32.164	6.747	-19.705	23.179	62.51	6.334
C1968	Munich	1961/332	Papionini	Cercocebus atys	F	-45.009	-16.289	1.537	-9.742	32.077	-11.911	-33.231	5.982	-18.434	25.694	63.061	6.266
C2054	Zurich	9849	Papionini	Cercocebus atys	F	-45.421	-17.703	1.108	-8.733	30.447	-11.44	-32.029	6.76	-20.167	25.391	66.061	5.726
C2055	Zurich	9851	Papionini	Cercocebus atys	F	-42.915	-17.318	1.397	-9.292	30.258	-10.956	-32.898	6.54	-17.722	25.756	61.881	5.27
C2056	Zurich	9852	Papionini	Cercocebus atys	F	-45.789	-17.909	0.877	-10.198	30.119	-11.15	-33.079	5.927	-16.989	27.055	64.861	6.275
C2057	Zurich	9853	Papionini	Cercocebus atys	F	-46.117	-17.029	2.171	-8.804	33.297	-12.017	-34.603	7.472	-21.032	24.674	66.284	5.703
C2058	Zurich	9850	Papionini	Cercocebus atys	F	-45.895	-18.345	1.98	-10.196	30.708	-11.858	-33.494	6.686	-18.792	27.585	65.492	6.128
C2070	Zurich	9854	Papionini	Cercocebus atys	F	-43.339	-16.913	0.267	-8.382	29.835	-11.541	-31.435	6.757	-16.342	23.613	61.013	6.466
C2071	Zurich	9857	Papionini	Cercocebus atys	F	-49.445	-17.251	0.159	-9.157	32.926	-12.2	-32.994	7.227	-17.53	23.536	66.884	7.844
C2072	Zurich	9858	Papionini	Cercocebus atys	F	-47.762	-18.004	3.181	-9.729	32.039	-13.842	-32.837	7.245	-17.984	26.564	63.362	7.766
C2073	Zurich	12664	Papionini	Cercocebus atys	F	-45.991	-16.72	2.252	-8.95	30.887	-10.424	-32.375	5.48	-18.929	25.559	64.156	5.055
C2074	Zurich	12652	Papionini	Cercocebus atys	F	-43.077	-16.686	2.619	-9.95	30.123	-12.419	-32.022	6.326	-18.166	26.363	60.523	6.366
C2075	Zurich	126241	Papionini	Cercocebus atys	F	-45.074	-14.675	1.561	-10.903	31.767	-11.83	-30.264	6.798	-18.185	23.11	60.195	7.5
C2076	Zurich	12639	Papionini	Cercocebus atys	F	-43.66	-15.173	1.157	-9.361	31.136	-12.889	-32.216	6.226	-20.229	24.084	63.812	7.113
C2078	Zurich	12635	Papionini	Cercocebus atys	F	-44.204	-16.893	1.69	-8.063	28.414	-10.757	-31.196	6	-17.839	24.026	63.136	5.688
C2079	Zurich	12632	Papionini	Cercocebus atys	F	-41.843	-16.871	0.516	-8.61	28.661	-9.544	-30.198	6.312	-17.723	24.159	60.588	4.553
C2080	Zurich	12624	Papionini	Cercocebus atys	F	-43.255	-14.431	0.46	-10.229	28.475	-11.526	-28.5	6.618	-20.62	22.116	63.44	7.452
C2137	Zurich	9855	Papionini	Cercocebus atys	F	-46.69	-17.289	2.465	-9.24	32.426	-11.764	-34.228	5.973	-20.632	26.884	66.658	5.436
C2138	Zurich	9856	Papionini	Cercocebus atys	F	-44.143	-15.718	1.324	-9.447	30.775	-11.9	-32.72	6.345	-20.267	24.288	65.031	6.431
C2139	Zurich	9859	Papionini	Cercocebus atys	F	-44.02	-16.285	2.781	-7.72	29.585	-10.751	-31.284	6.609	-19.575	23.017	62.513	5.13
C2230	Zurich	12623	Papionini	Cercocebus atys	F	-43.909	-15.544	1.595	-9.461	30.074	-12.624	-31.55	5.709	-18.761	24.796	62.552	7.124
C2231	Zurich	12620	Papionini	Cercocebus atys	F	-42.344	-16.647	0.276	-8.885	29.064	-10.152	-31.141	5.812	-18.057	24.832	62.201	5.04
C2233	Zurich	12610	Papionini	Cercocebus atys	F	-45.489	-16.793	2.306	-9.757	32.35	-10.459	-33.362	6.803	-20.012	25.325	64.206	4.882
C2234	Zurich	12607	Papionini	Cercocebus atys	F	-43.304	-14.333	1.767	-8.396	30.906	-12.084	-31.71	5.808	-18.943	22.405	61.284	6.6
C2734	RMCA	81.007M004	Papionini	Cercocebus atys	F	-44.954	-17.124	-0.417	-8.989	30.821	-12.713	-30.184	6.331	-18.231	25.285	62.966	7.211
C2736	RMCA	81.007M042	Papionini	Cercocebus atys	F	-47.905	-18.01	-1.059	-10.889	34.16	-12.387	-32.705	7.436	-20.103	26.743	67.612	7.107
C2741	RMCA	81.007M017	Papionini	Cercocebus atys	F	-47.417	-16.591	2.905	-11.11	31.788	-13.885	-34.463	6.853	-17.874	26.052	65.061	8.681
C2743	RMCA	81.007M052	Papionini	Cercocebus atys	F	-45.318	-15.148	1.433	-9.526	32.521	-11.728	-33.206	5.996	-20.381	24.141	64.95	6.266
C2744	RMCA	81.046M004	Papionini	Cercocebus atys	F	-46.858	-15.77	0.201	-10.63	31.968	-12.502	-31.299	6.283	-16.715	24.285	62.703	8.334
C3478	BMNH	71.2316	Papionini	Cercocebus atys	F	-45.856	-16.281	-0.39	-8.593	31.934	-13.257	-34.761	3.463	-15.905	27.257	64.978	7.412
C0218	USNM	477292	Papionini	Cercocebus atys	M	-57.428	-20.656	0.877	-11.152	38.827	-15.711	-37.965	8.576	-18.031	28.806	73.719	10.138
C0219	USNM	477291	Papionini	Cercocebus atys	M	-57.334	-23.177	2.073	-10.772	37.857	-13.858	-39.098	8.556	-18.43	31.715	74.932	7.535
C0220	USNM	481748	Papionini	Cercocebus atys	M	-56.295	-20.435	2.201	-11.202	38.126	-14.445	-38.33	8.597	-19.069	28.746	73.366	8.74
C1026	MCZ	62638	Papionini	Cercocebus atys	M	-54.53	-16.748	3.387	-10.877	37.055	-16.203	-36.281	6.296	-19.912	27.356	70.28	10.176
C1027	MCZ	25626	Papionini	Cercocebus atys	M	-57.212	-19.856	0.129	-12.009	38.597	-17.981	-36.066	6.549	-17.776	31.457	72.327	11.84
C2061	Zurich	12629	Papionini	Cercocebus atys	M	-51.785	-18.87	2.429	-11.146	34.458	-16.354	-36.01	7.217	-16.97	28.803	67.878	10.35
C2062	Zurich	7519	Papionini	Cercocebus atys	M	-52.031	-19.582	2.801	-9.894	35.629	-14.763	-36.805	6.403	-18.438	30.04	68.845	7.796
C2063	Zurich	12609	Papionini	Cercocebus atys	M	-53.207	-16.553	1.541	-12.701	35.992	-14.93	-36.387	5.636	-17.479	28.256	69.539	10.292
C2064	Zurich	9848	Papionini	Cercocebus atys	M	-58.398	-23.564	2.557	-12.034	37.96	-13.734	-37.823	9.589	-18.241	31.717	73.946	8.026
C2065	Zurich	12673	Papionini	Cercocebus atys	M	-50.556	-18.315	0.394	-9.564	34.528	-14.806	-36.487	6.097	-18.572	27.92	70.692	8.668
C2067	Zurich	12612	Papionini	Cercocebus atys	M	-55.945	-22.42	0.38	-10.316	35.552	-14.319	-38.255	6.077	-16.689	32.703	74.957	8.275
C2068	Zurich	12628	Papionini	Cercocebus atys	M	-56.27	-19.398	2.923	-13.293	36.49	-14.298	-36.622	8.509	-19.351	28.767	72.831	9.713
C2069	Zurich	7521	Papionini	Cercocebus atys	M	-55.028	-21.994	2.667	-9.661	35.978	-16.046	-36.107	8.594	-17.233	29.833	69.722	9.273
C2140	Zurich	12627	Papionini	Cercocebus atys	M	-53.341	-19.41	1.754	-11.073	36.99	-15.511	-37.162	7.494	-19.159	29.381	70.918	9.118
C2141	Zurich	7520	Papionini	Cercocebus atys	M	-53.609	-19.271	0.181	-11.013	36.064	-13.556	-36.262	6.677	-17.676	28.695	71.301	8.467
C2142	Zurich	12614	Papionini	Cercocebus atys	M	-55.029	-19.783	2.967	-11.589	36.249	-13.489	-39.313	7.512	-18.68	29.182	73.806	8.167
C2143	Zurich	12611	Papionini	Cercocebus atys	M	-53.025	-18.845	0.122	-11.505	37.982	-15.42	-37.99	7.277	-19.529	29.203	72.44	9.291
C2735	RMCA	31497	Papionini	Cercocebus atys	M	-54.611	-19.9	1.698	-11.982	36.225	-14.662	-40.06	6.824	-16.049	30.26	72.796	9.459
C2738	RMCA	81.007M074	Papionini	Cercocebus atys	M	-59.746	-17.976	2.019	-12.605	40.371	-17.212	-37.547	8.038	-21.044	27.774	75.948	11.981
C2739	RMCA	81.007M066	Papionini	Cercocebus atys	M	-62.077	-20.325	2.71	-12.867	42.179	-16.102	-40.708	9.649	-21.233	28.918	79.129	10.727
C2740	RMCA	81.007M027	Papionini	Cercocebus atys	M	-56.356	-22.994	1.126	-10.769	36.026	-15.099	-37.231	8.308	-16.961	31.449	73.397	9.105
C2742	RMCA	81.070M060	Papionini	Cercocebus atys	M	-55.8	-19.992	2.412	-11.173	36.782	-14.024	-38.237	7.296	-20.095	29.646	74.938	8.248
C2745	RMCA	81.007M085	Papionini	Cercocebus atys	M	-60.09	-19.192	3.557	-13.091	38.673	-14.854	-37.18	8.635	-19.344	27.959	74.385	10.543
C0835	AMNH	54279	Papionini	Cercocebus galeritus	F	-42.603	-15.015	1.822	-8.532	28.941	-11.239	-31.267	5.32	-17.036	23.236	60.143	6.23
C0837	AMNH	52635	Papionini	Cercocebus galeritus	F	-44.317	-16.03	1.376	-8.548	30.769	-11.073	-31.027	5.826	-18.389	24.16	61.588	5.665
C0841	AMNH	52644	Papionini	Cercocebus galeritus	F	-44.178	-16.883	1.306	-8.109	29.387	-12.858	-29.98	5.94	-17.677	24.927	61.142	6.984
C0842	AMNH	52646	Papionini	Cercocebus galeritus	F	-45.968	-19.502	0.122	-8.511	29.388	-11.498	-31.748	6.297	-16.704	27.166	64.91	6.049
C0844	AMNH	52652	Papionini	Cercocebus galeritus	F	-49.019	-18.747	0.54	-8.96	30.666	-14.202	-30.116	7.287	-16.161	25.427	64.09	9.196
C0846	AMNH	52655	Papionini	Cercocebus galeritus	F	-46.115	-16.842	0.077	-9.509	30.996	-12.611	-32.074	5.907	-17.463	25.479	64.58	7.576
C0847	AMNH	52657	Papionini	Cercocebus galeritus	F	-45.894	-15.984	0.869	-9.091	31.579	-12.842	-30.497	5.869	-19.102	24.753	63.045	7.293
C0850	AMNH	52661	Papionini	Cercocebus galeritus	F	-46.582	-18.324	0.698	-9.41	30.833	-10.381	-31.573	6.672	-17.915	25.951	64.54	5.492
C1040	MCZ	14729	Papionini	Cercocebus galeritus	F	-45.195	-17.998	0.763	-8.541	30.554	-13.008	-32.857	6.07	-16.678	26.438	63.414	7.039
C2511	RMCA	28781	Papionini	Cercocebus galeritus	F	-41.606	-15.074	-0.923	-8.878	27.729	-12.268	-29.676	4.017	-15.758	24.703	60.234	7.5
C2513	RMCA	28780	Papionini	Cercocebus galeritus	F	-42.355	-16.478	0.553	-8.491	27.467	-9.72	-31.304	4.037	-16.835	25.871	62.474	4.779
C2514	RMCA	28733	Papionini	Cercocebus galeritus	F	-42.901	-16.068	0.545	-9.611	31.548	-13.12	-31.297	7.88	-19.057	23.493	61.163	7.427
C2518	RMCA	28736	Papionini	Cercocebus galeritus	F	-45.19	-19.025	0.293	-8.451	30.322	-13.196	-30.356	7.299	-16.553	26.146	61.485	7.228
C2703	RMCA	90.042M312	Papionini	Cercocebus galeritus	F	-46.778	-15.947	-0.416	-10.354	32.631	-12.183	-34.815	6.46	-18.818	24.336	68.196	7.688
C2707	RMCA	12342	Papionini	Cercocebus galeritus	F	-48.656	-16.658	1.71	-11.502	30.981	-12.497	-30.841	6.85	-17.976	25.278	64.783	8.529
C2708	RMCA	8373	Papionini	Cercocebus galeritus	F	-46.089	-19.287	-0.445	-8.624	30.228	-10.974	-31.581	7.567	-18.759	25.544	66.646	5.775
C2709	RMCA	8381	Papionini	Cercocebus galeritus	F	-45.689	-19.138	0.285	-9.269	30.864	-11.511	-33.305	6.87	-17.939	27.216	65.784	5.832
C2712	RMCA	11604	Papionini	Cercocebus galeritus	F	-44.612	-18.344	-1.84	-10.188	32.07	-11.312	-32.004	6.516	-17.341	27.297	63.726	6.032
C2714	RMCA	10237	Papionini	Cercocebus galeritus	F	-47.024	-18.782	0.772	-10.016	32.56	-12.916	-33.947	6.968	-17.576	27.714	65.216	7.031
C0836	AMNH	52637	Papionini	Cercocebus galeritus	M	-55.918	-19.962	1.228	-12.749	36.327	-14.961	-34.929	8.06	-17.205	29.26	70.498	10.352
C0838	AMNH	81250	Papionini	Cercocebus galeritus	M	-53.385	-18.26	1.115	-11.567	35.123	-15.45	-33.337	7.248	-16.243	27.306	66.728	10.723
C0839	AMNH	52641	Papionini	Cercocebus galeritus	M	-54.722	-17.748	1.5	-12.427	35.848	-15.45	-37.584	5.028	-17.805	30.244	72.763	10.354
C0840	AMNH	52645	Papionini	Cercocebus galeritus	M	-53.835	-21.021	0.62	-11.103	34.398	-13.001	-33.693	7.526	-15.303	29.239	67.814	8.36
C0843	AMNH	52648	Papionini	Cercocebus galeritus	M	-57.267	-21.454	1.002	-12.531	36.215	-15.36	-37.353	7.948	-16.878	30.912	74.281	10.485
C0845	AMNH	52658	Papionini	Cercocebus galeritus	M	-54.92	-18.383	0.826	-12.923	34.916	-16.117	-34.637	6.632	-18.012	29.243	71.828	11.548
C0849	AMNH	52663	Papionini	Cercocebus galeritus	M	-57.266	-18.707	0.095	-12.862	37.672	-14.144	-35.205	7.037	-16.767	28.295	71.471	10.381
C0851	AMNH	52666	Papionini	Cercocebus galeritus	M	-51.487	-19.143	1.412	-12.034	34.566	-15.641	-34.415	7.391	-18.28	29.598	68.205	9.828
C0852	AMNH	52665	Papionini	Cercocebus galeritus	M	-59.408	-19.853	2.176	-11.83	39.189	-16.723	-36.706	7.378	-16.785	29.704	71.535	11.323
C1029	MCZ	31934	Papionini	Cercocebus galeritus	M	-54.896	-19.633	2.783	-9.875	35.978	-14.895	-37.9	6.009	-15.017	29.32	69.051	9.073
C1180	MCZ	14728	Papionini	Cercocebus galeritus	M	-56.822	-20.085	-0.599	-10.479	35.245	-16.736	-35.083	5.241	-14.486	30.367	71.746	11.691
C1181	MCZ	19983	Papionini	Cercocebus galeritus	M	-52.01	-16.348	2.258	-9.214	36.132	-13.38	-37.837	6.125	-16.801	24.525	68.258	8.292
C2510	RMCA	26687	Papionini	Cercocebus galeritus	M	-54.426	-15.144	-1.227	-11.707	36.126	-13.66	-33.923	6.531	-17.309	22.933	70.76	11.046
C2515	RMCA	28601	Papionini	Cercocebus galeritus	M	-57.658	-19.047	0.779	-10.289	38.755	-14.417	-38.93	5.366	-15.121	29.027	72.175	9.36
C2516	RMCA	28776	Papionini	Cercocebus galeritus	M	-56.332	-16.572	0.279	-11.282	37.318	-14.611	-36.896	6.581	-18.633	25.169	74.264	10.714
C2517	RMCA	28774	Papionini	Cercocebus galeritus	M	-55.445	-18.856	0.774	-11.26	35.029	-13.842	-35.179	5.515	-16.996	29.112	71.818	9.331
C2519	RMCA	28735	Papionini	Cercocebus galeritus	M	-57.387	-19.345	1.228	-11.117	38.128	-16.275	-37.137	7.851	-19.046	28.073	74.214	10.813
C2520	RMCA	28599	Papionini	Cercocebus galeritus	M	-55.091	-19.211	0.356	-10.422	34.861	-15.138	-33.652	6.277	-13.87	27.798	67.397	10.696
C2521	RMCA	28597	Papionini	Cercocebus galeritus	M	-58.122	-18.546	0.028	-12.591	39.103	-15.926	-38.126	7.33	-15.454	27.84	72.572	11.894
C2523	RMCA	9932	Papionini	Cercocebus galeritus	M	-58.578	-23.421	-1.826	-10.925	37.133	-15.282	-37.108	7.355	-12.553	31.731	72.932	10.542
C2701	RMCA	26556	Papionini	Cercocebus galeritus	M	-58.501	-20.435	0.708	-13.232	38.781	-14.893	-36.503	8.015	-17.191	30.168	72.705	10.378
C2702	RMCA	90.042M316	Papionini	Cercocebus galeritus	M	-54.658	-17.898	1.838	-12.912	36.209	-14.824	-36.228	7.577	-18.142	27.609	70.981	10.448
C2704	RMCA	75.056M037	Papionini	Cercocebus galeritus	M	-52.46	-16.135	0.387	-13.094	36.689	-14.879	-38.732	5.571	-15.269	27.764	69.384	10.773
C2706	RMCA	23495	Papionini	Cercocebus galeritus	M	-62.156	-20.134	0.406	-15.21	38.544	-15.402	-35.645	8.814	-15.086	28.853	73.937	13.078
C2710	RMCA	8380	Papionini	Cercocebus galeritus	M	-53.662	-20.296	0.966	-10.991	35.104	-15.093	-35.173	7.66	-18.187	29.306	70.952	9.414
C2711	RMCA	986	Papionini	Cercocebus galeritus	M	-59.722	-18.955	1.071	-13.976	39.237	-15.905	-35.708	7.085	-15.577	29.742	70.699	12.008
C2713	RMCA	10239	Papionini	Cercocebus galeritus	M	-54.733	-17.566	0.764	-11.62	36.743	-13.885	-37.717	6.209	-17.901	27.435	72.844	9.426
C0226	USNM	220367	Papionini	Cercocebus torquatus	F	-44.125	-16.865	1.184	-8.456	31.089	-11.915	-34.804	6.608	-16.775	24.259	63.43	6.37
C1967	Munich	1901/115	Papionini	Cercocebus torquatus	F	-47.851	-17.692	0.692	-9.392	32.294	-12.753	-35.504	5.443	-16.765	27.091	67.133	7.303
C3472	BMNH	38.7.7.5	Papionini	Cercocebus torquatus	F	-46.464	-18.002	-0.166	-8.041	32.264	-11.596	-33.523	7.579	-16.971	23.6	64.859	6.459
C3474	BMNH	38.7.7.4	Papionini	Cercocebus torquatus	F	-48.176	-19.516	0.335	-9.971	32.985	-12.739	-33.702	6.648	-15.541	28.46	64.1	7.117
C3480	BMNH	54.931	Papionini	Cercocebus torquatus	F	-45.591	-16.913	0.83	-9.835	31.094	-12.563	-32.308	7.599	-20.938	24.537	66.913	7.176
C3527	Powell-Cotton	ZIII23	Papionini	Cercocebus torquatus	F	-49.104	-17.232	0.898	-8.279	32.969	-13.154	-34.822	6.809	-18.191	23.991	68.25	7.865
C3528	Powell-Cotton	M84	Papionini	Cercocebus torquatus	F	-49.194	-19.14	-0.434	-10.332	31.717	-11.77	-34.574	6.986	-16.073	26.695	68.558	7.561
C3529	Powell-Cotton	M102	Papionini	Cercocebus torquatus	F	-50.947	-20.311	0.29	-9.294	33.235	-11.244	-33.383	7.614	-16.62	26.809	67.425	6.425
C3531	Powell-Cotton	ZII20	Papionini	Cercocebus torquatus	F	-47.624	-18.171	-0.004	-9.154	34.473	-12.671	-34.609	7.744	-18.042	25.318	65.805	6.934
C0222	USNM	220088	Papionini	Cercocebus torquatus	M	-58.596	-17.908	0.669	-13.549	39.955	-17.929	-40.14	8.181	-15.433	27.348	73.544	13.858
C0223	USNM	220092	Papionini	Cercocebus torquatus	M	-60.087	-19.532	2.038	-11.859	39.506	-16.618	-41.65	8.405	-15.357	27.398	75.55	12.207
C0225	USNM	220354	Papionini	Cercocebus torquatus	M	-63.516	-22.226	0.651	-11.958	40.952	-16.406	-41.797	9.578	-13.845	28.599	77.555	12.413
C0227	USNM	220090	Papionini	Cercocebus torquatus	M	-58.721	-21.247	1.237	-11.444	38.047	-17.218	-42.159	7.545	-13.951	30.385	75.547	11.98
C0229	USNM	220368	Papionini	Cercocebus torquatus	M	-60.514	-19.448	2.589	-11.146	39.43	-16.328	-40.535	8.578	-17.311	26.732	76.341	11.613
C0855	AMNH	89383	Papionini	Cercocebus torquatus	M	-61.221	-22.204	0.568	-11.889	39.497	-16.779	-40.263	7.52	-13.074	31.457	74.493	11.895
C2101	Zurich	1200	Papionini	Cercocebus torquatus	M	-66.226	-23.406	-0.218	-12.586	42.664	-14.72	-42.974	7.479	-12.335	32.304	79.088	10.929
C2236	Zurich	5164	Papionini	Cercocebus torquatus	M	-59.472	-22.269	0.782	-13.18	38.725	-15.645	-41.554	8.431	-14.075	31.532	75.593	11.131
C3469	BMNH	67.1712	Papionini	Cercocebus torquatus	M	-65.588	-21.008	1.294	-12.849	44.982	-17.54	-43.648	7.238	-14.445	31.731	77.406	12.427
C3470	BMNH	38.7.7.2	Papionini	Cercocebus torquatus	M	-66.937	-20.688	2.978	-15.061	40.417	-16.29	-42.304	7.448	-12.631	30.792	78.477	13.798
C3471	BMNH	5.5.23.1	Papionini	Cercocebus torquatus	M	-61.735	-22.274	0.389	-11.575	39.425	-13.827	-41.584	7.14	-15.686	31.154	79.191	9.382
C3473	BMNH	3.2.4.2	Papionini	Cercocebus torquatus	M	-59.729	-22.947	0.115	-13.625	40.222	-16.993	-41.262	8.512	-13.493	33.258	74.148	11.796
C3475	BMNH	38.7.7.3	Papionini	Cercocebus torquatus	M	-61.53	-20.544	2.76	-13.097	39.121	-17.128	-39.465	8.047	-16.726	30.372	75.839	12.35
C3476	BMNH	48.45	Papionini	Cercocebus torquatus	M	-67.855	-23.808	1.691	-11.243	44.129	-13.589	-46.419	7.925	-15.705	31.799	84.159	8.915
C0018	USNM	452498	Papionini	Lophocebus albigena	F	-45.072	-16.315	0.189	-8.809	31.805	-11.565	-34.479	6.32	-17.25	23.801	64.808	6.568
C0857	AMNH	201520	Papionini	Lophocebus albigena	F	-45.227	-17.318	-0.148	-8.648	31.814	-12.773	-33.265	6.792	-18.184	24.904	65.009	7.042
C0862	AMNH	52606	Papionini	Lophocebus albigena	F	-46.956	-16.76	0.6	-8.599	32.373	-11.357	-34.283	5.778	-17.339	24.661	65.605	6.276
C0863	AMNH	52600	Papionini	Lophocebus albigena	F	-44.854	-15.292	-0.578	-8.32	32.818	-10.941	-33.42	5.623	-17.881	22.977	63.915	5.953
C0868	AMNH	52625	Papionini	Lophocebus albigena	F	-46.017	-14.892	-0.158	-9.109	31.167	-11.672	-32.756	5.186	-17.24	22.992	65.004	7.495
C0869	AMNH	52624	Papionini	Lophocebus albigena	F	-49.274	-15.414	-0.652	-11.218	34.22	-11.659	-34.767	6.391	-17.356	23.63	67.828	8.27
C0870	AMNH	119760	Papionini	Lophocebus albigena	F	-48.618	-14.293	-1.068	-9.713	33.98	-11.529	-34.059	5.522	-19.461	22.305	69.225	7.709
C0873	AMNH	52613	Papionini	Lophocebus albigena	F	-44.686	-14.296	-1.309	-8.882	32.233	-12.546	-31.52	5.363	-17.828	22.518	63.11	7.843
C0874	AMNH	52581	Papionini	Lophocebus albigena	F	-49.117	-15.902	0.24	-9.961	34.2	-13.284	-35.391	5.893	-16.55	24.563	66.617	8.692
C0875	AMNH	52621	Papionini	Lophocebus albigena	F	-51.702	-17.261	-2.771	-10.76	36.932	-12.237	-36.116	6.633	-18.189	25.464	71.844	8.161
C1183	MCZ	18613	Papionini	Lophocebus albigena	F	-48.398	-15.584	-0.788	-8.899	33.241	-11.147	-33.747	5.251	-17.283	23.333	66.975	7.046
C1186	MCZ	14725	Papionini	Lophocebus albigena	F	-54.103	-18.962	0.364	-9.93	35.942	-14.007	-35.658	6.271	-15.637	27.59	69.092	9.038
C2052	Zurich	5162	Papionini	Lophocebus albigena	F	-51.379	-15.289	1.444	-11.023	37.02	-14.381	-37.318	6.74	-16.851	24.179	67.084	9.774
C2716	RMCA	1282	Papionini	Lophocebus albigena	F	-46.477	-16.252	0.442	-9.356	32.462	-11.446	-34.481	5.861	-17.242	24.554	65.296	6.639
C2718	RMCA	2543	Papionini	Lophocebus albigena	F	-45.96	-17.113	-0.575	-8.489	31.613	-9.211	-31.345	4.808	-17.723	25.664	63.99	4.341
C2719	RMCA	2885	Papionini	Lophocebus albigena	F	-50.687	-19.057	0.022	-7.953	36.196	-12.589	-36.822	6.091	-17.874	27.329	69.165	6.18
C2720	RMCA	8363	Papionini	Lophocebus albigena	F	-46.324	-15.648	-0.479	-10.139	33.26	-13.628	-33.207	7.36	-18.455	23.241	65.205	8.814
C2723	RMCA	9843	Papionini	Lophocebus albigena	F	-46.816	-15.773	-0.793	-9.118	34.079	-13.316	-33.148	6.238	-18.12	23.963	64.799	8.007
C2725	RMCA	10751	Papionini	Lophocebus albigena	F	-51.389	-17.702	0.459	-9.892	34.38	-14.042	-33.167	6.456	-17.797	26.28	67.515	8.901
C2727	RMCA	11974	Papionini	Lophocebus albigena	F	-44.709	-15.331	0.486	-9.747	31.195	-11.383	-33.634	5.154	-18.724	24.866	65.385	6.441
C2731	RMCA	25483	Papionini	Lophocebus albigena	F	-44.126	-14.889	-1.358	-8.937	31.131	-11.999	-32.883	4.93	-18.418	23.727	65.654	7.167
C2732	RMCA	37575	Papionini	Lophocebus albigena	F	-50.315	-17.333	-0.199	-9.244	35.416	-12.142	-34.815	7.813	-19.596	23.628	69.509	7.278
C2733	RMCA	37587	Papionini	Lophocebus albigena	F	-46.47	-16.565	-1.078	-9.95	32.221	-11.774	-33.115	6.493	-18.401	24.528	66.844	7.268
C0016	USNM	452502	Papionini	Lophocebus albigena	M	-57.673	-16.056	1.907	-13.981	39.331	-14.326	-36.208	8.66	-19.367	24.48	72.009	11.221
C0019	USNM	452500	Papionini	Lophocebus albigena	M	-57.303	-17.574	3.506	-8.827	38.649	-14.724	-39.48	7.001	-16.803	24.67	71.431	9.455
C0864	AMNH	52587	Papionini	Lophocebus albigena	M	-53.08	-16.359	1.346	-10.272	36.228	-13.942	-35.735	6.347	-17.765	24.952	69.005	9.275
C0865	AMNH	52586	Papionini	Lophocebus albigena	M	-54.947	-17.24	1.841	-11.812	38.703	-13.953	-39.865	7.273	-18.696	26.594	72.965	9.138
C0867	AMNH	52623	Papionini	Lophocebus albigena	M	-51.4	-15.073	1.19	-9.906	37.523	-12.937	-37.251	5.917	-20.605	24.35	70.543	7.648
C0871	AMNH	119761	Papionini	Lophocebus albigena	M	-56.083	-19.505	0.557	-9.609	37.731	-13.198	-38.702	7.946	-16.632	25.774	73.129	8.592
C0872	AMNH	52599	Papionini	Lophocebus albigena	M	-54.178	-17.608	0.251	-10.804	39.205	-15.746	-37.535	8.658	-17.756	24.903	70.013	10.597
C1182	MCZ	39402	Papionini	Lophocebus albigena	M	-51.243	-14.445	0.575	-10.178	37.245	-13.331	-35.692	5.456	-17.878	23.78	66.992	8.719
C1184	MCZ	23194	Papionini	Lophocebus albigena	M	-54.288	-17.186	1.136	-10.73	36.39	-13.1	-38.509	5.554	-16.719	26.719	71.99	8.743
C2053	Zurich	5330	Papionini	Lophocebus albigena	M	-56.281	-20.335	0.864	-11.256	39.125	-15.237	-41.825	6.689	-15.206	30.635	73.323	9.503
C2715	RMCA	1568	Papionini	Lophocebus albigena	M	-54.761	-18.246	1.05	-12.447	36.352	-13.245	-37.849	7.245	-17.204	27.36	72.414	9.334
C2717	RMCA	983Ma	Papionini	Lophocebus albigena	M	-54.7	-17.467	-0.065	-12.319	37.028	-14.373	-36.12	6.553	-17.613	27.418	71.47	10.188
C2721	RMCA	6008	Papionini	Lophocebus albigena	M	-54.426	-16.274	1.012	-13.076	37.296	-15.94	-36.148	6.894	-17.492	26.691	69.758	11.705
C2722	RMCA	8496	Papionini	Lophocebus albigena	M	-54.702	-17.275	1.12	-10.56	37.569	-13.682	-38.221	6.688	-18.391	25.892	72.625	8.937
C2724	RMCA	10094	Papionini	Lophocebus albigena	M	-55.763	-17.56	0.45	-13.577	38.143	-15.737	-39.827	7.516	-17.889	27.776	74.886	11.582
C2726	RMCA	12073	Papionini	Lophocebus albigena	M	-50.918	-12.947	-1.613	-12.614	37.142	-15.527	-34.696	6.14	-18.153	22.883	68.237	12.066
C2728	RMCA	19538	Papionini	Lophocebus albigena	M	-54.606	-16.83	0.533	-12.317	37.862	-15.98	-37.562	7.229	-16.643	26.288	70.417	11.61
C2729	RMCA	19888	Papionini	Lophocebus albigena	M	-56.319	-17.107	-0.025	-13.323	38.165	-15.038	-36.779	6.89	-17.398	27.26	72.356	11.319
C2730	RMCA	28409	Papionini	Lophocebus albigena	M	-53.99	-17.922	0.488	-10.832	36.577	-13.431	-40.024	5.436	-16.822	28.084	73.77	8.665
C1479	BMNH	32799	Papionini	Lophocebus aterrimus	F	-48.493	-16.464	-0.232	-9.986	33.026	-11.488	-32.973	5.997	-16.954	24.592	65.625	7.349
C2445	RMCA	5622	Papionini	Lophocebus aterrimus	F	-44.472	-14.387	-0.161	-10.494	30.2	-12.708	-31.251	4.608	-17.467	24.657	63.152	8.324
C2447	RMCA	9666	Papionini	Lophocebus aterrimus	F	-45.871	-16.78	1.183	-10.861	29.333	-9.454	-32.081	7.359	-17.993	23.593	65.429	6.144
C2448	RMCA	10313	Papionini	Lophocebus aterrimus	F	-46.479	-15.693	-1.295	-8.63	34.148	-14.038	-34.009	6.434	-18.226	23.404	65.862	8.523
C2454	RMCA	10518	Papionini	Lophocebus aterrimus	F	-43.262	-15.4	-0.21	-9.183	30.382	-11.927	-30.049	5.721	-17.968	23.902	61.106	6.887
C2455	RMCA	10528	Papionini	Lophocebus aterrimus	F	-44.704	-14.799	0.3	-9.047	30.331	-13.038	-30.974	5.388	-16.768	23.144	61.814	8.352
C2457	RMCA	14628	Papionini	Lophocebus aterrimus	F	-48.71	-17.658	2.041	-10.537	32.529	-13.755	-34.307	7.206	-17.682	26.24	66.128	8.504
C2462	RMCA	15438	Papionini	Lophocebus aterrimus	F	-46.79	-15.99	1.485	-9.668	30.4	-12.218	-31.154	6.289	-16.288	23.55	62.346	8.037
C2464	RMCA	15436	Papionini	Lophocebus aterrimus	F	-47.399	-15.849	-0.33	-9.871	33.556	-11.918	-32.624	6.102	-17.491	24.146	64.287	7.39
C2465	RMCA	19562	Papionini	Lophocebus aterrimus	F	-49.198	-15.614	1.964	-9.958	33.216	-12.572	-34.167	4.777	-17.278	25.655	65.463	7.711
C2467	RMCA	19563	Papionini	Lophocebus aterrimus	F	-49.57	-17.507	0.019	-10.322	33.449	-12.215	-34.341	5.932	-17.367	26.564	67.811	7.547
C2468	RMCA	20873	Papionini	Lophocebus aterrimus	F	-47.745	-16.323	0.812	-10.023	29.889	-12.377	-31.86	6.25	-16.477	23.833	65.381	8.64
C2474	RMCA	91.060M154	Papionini	Lophocebus aterrimus	F	-45.146	-15.219	-0.936	-8.909	32.63	-14.052	-33.627	5.66	-17.511	23.885	64.59	8.635
C2475	RMCA	91.060M142	Papionini	Lophocebus aterrimus	F	-49.126	-15.674	-0.785	-11.065	33.197	-11.54	-31.593	6.099	-18.508	24.207	66.816	7.973
C2478	RMCA	27309	Papionini	Lophocebus aterrimus	F	-44.253	-15.586	0.049	-9.235	30.222	-12.883	-31.649	5.554	-16.084	24.08	61.715	8.069
C2480	RMCA	83.006M298	Papionini	Lophocebus aterrimus	F	-46.575	-16.061	-0.132	-9.685	32.136	-12.322	-33.249	5.531	-17.056	24.956	64.876	7.581
C2481	RMCA	83.006M297	Papionini	Lophocebus aterrimus	F	-46.211	-14.899	-1.486	-9.566	32.971	-11.668	-33.214	5.659	-18.068	23.022	66.008	7.452
C2483	RMCA	34488	Papionini	Lophocebus aterrimus	F	-49.047	-15.139	1.264	-10.766	32.358	-12.532	-33.04	5.096	-15.175	24.483	63.64	8.858
C2484	RMCA	34487	Papionini	Lophocebus aterrimus	F	-46.59	-13.447	0.291	-11.132	31.782	-12.918	-30.523	5.854	-17.638	22.222	62.679	9.42
C1025	MCZ	37929	Papionini	Lophocebus aterrimus	M	-55.642	-17.527	-1.132	-10.981	36.355	-12.775	-37.98	6.399	-17.445	25.387	75.845	9.497
C2443	RMCA	15647	Papionini	Lophocebus aterrimus	M	-48.747	-16.201	-1.102	-10.282	32.401	-9.98	-33.178	5.993	-17.145	23.582	67.771	6.889
C2444	RMCA	13588	Papionini	Lophocebus aterrimus	M	-51.576	-14.935	0.421	-10.252	34.125	-13.244	-32.687	5.142	-16.699	23.754	66.416	9.534
C2449	RMCA	8120	Papionini	Lophocebus aterrimus	M	-48.75	-16.394	2.071	-9.151	34.386	-14.011	-35.118	6.359	-17.647	25.013	65.058	8.183
C2450	RMCA	6907	Papionini	Lophocebus aterrimus	M	-53.05	-18.343	2.152	-10.402	34.683	-14.373	-34.854	6.403	-15.332	27.338	66.401	9.377
C2451	RMCA	9665	Papionini	Lophocebus aterrimus	M	-55.021	-15.707	2.073	-12.482	36.873	-14.754	-33.601	7.121	-16.454	24.605	66.13	11.217
C2452	RMCA	8133	Papionini	Lophocebus aterrimus	M	-53.056	-16.815	1.406	-11.226	34.636	-13.966	-35.216	5.165	-15.646	27.145	67.876	9.698
C2453	RMCA	10522	Papionini	Lophocebus aterrimus	M	-56.1	-18.85	1.15	-10.213	36.706	-14.268	-36.215	5.511	-16.495	28.682	70.954	9.138
C2456	RMCA	10587	Papionini	Lophocebus aterrimus	M	-51.191	-13.931	0.867	-11.304	37.332	-14.332	-33.708	6.615	-19.94	23.189	66.639	9.763
C2459	RMCA	14810	Papionini	Lophocebus aterrimus	M	-52.869	-15.263	2.38	-12.129	36.337	-13.944	-34.832	7.052	-20.388	24.714	69.372	9.571
C2460	RMCA	14111	Papionini	Lophocebus aterrimus	M	-52.673	-18.631	1.188	-9.858	36.241	-12.357	-37.417	6.207	-17.758	27.685	70.419	6.954
C2461	RMCA	15439	Papionini	Lophocebus aterrimus	M	-52.567	-12.5	1.752	-11.425	35.001	-13.062	-32.548	6.03	-19.347	20.675	67.709	10.282
C2463	RMCA	15529	Papionini	Lophocebus aterrimus	M	-50.083	-15.669	1.43	-11.258	34.097	-14.847	-35.654	6.153	-17.102	25.416	67.312	10.205
C2466	RMCA	20872	Papionini	Lophocebus aterrimus	M	-51.375	-17.233	1.186	-10.534	34.892	-14.297	-35.676	6.112	-17.394	26.841	68.367	9.11
C2469	RMCA	18963	Papionini	Lophocebus aterrimus	M	-54.314	-16.114	1.345	-11.659	37.849	-13.712	-36.429	5.858	-18.487	26.493	70.036	9.134
C2470	RMCA	19564	Papionini	Lophocebus aterrimus	M	-54.835	-17.019	2.578	-11.188	37.151	-14.125	-35.267	6.369	-17.603	26.692	67.975	9.271
C2471	RMCA	20879	Papionini	Lophocebus aterrimus	M	-55.106	-18.849	-0.379	-11.21	36.623	-14.825	-35.197	7.381	-16.542	27.104	70.601	10.398
C2472	RMCA	27308	Papionini	Lophocebus aterrimus	M	-54.299	-15.379	0.919	-10.674	36.467	-13.83	-35.335	4.795	-18.135	25.541	70.383	9.547
C2473	RMCA	91.060M147	Papionini	Lophocebus aterrimus	M	-50.036	-14.314	-0.8	-11.433	33.114	-13.073	-31.64	4.482	-17.628	24.652	66.991	9.685
C2476	RMCA	91.060M148	Papionini	Lophocebus aterrimus	M	-55.299	-17.552	-1.131	-11.134	35.164	-13.4	-34.42	5.536	-14.858	26.259	70.543	10.289
C2477	RMCA	28569	Papionini	Lophocebus aterrimus	M	-53.302	-16.089	0.422	-10.895	37.936	-15.174	-36.309	7.738	-16.874	23.631	68.127	10.788
C0435	USNM	111966	Papionini	Macaca arctoides	F	-51.431	-17.7	-2.615	-9.622	34.865	-10.639	-33.995	5.639	-18.228	25.608	71.404	6.713
C0556	AMNH	112727	Papionini	Macaca arctoides	F	-48.916	-15.874	0.525	-9.518	33.625	-12.244	-33.5	5.805	-18.06	24.239	66.325	7.591
C2912	BMNH	50.382	Papionini	Macaca arctoides	F	-50.553	-17.233	-0.024	-11.534	32.53	-9.655	-33.841	5.742	-17.511	26.119	69.399	6.562
C2913	BMNH	10.10.1.10	Papionini	Macaca arctoides	F	-52.206	-19.681	-1.298	-11.826	35.133	-12.969	-35.995	6.103	-16.528	30.12	70.894	8.253
C2914	BMNH	72.4524	Papionini	Macaca arctoides	F	-51.001	-19.622	1.601	-8.953	33.269	-10.832	-35.761	5.064	-15.981	28.928	67.871	5.416
C2917	BMNH	30.5.24.8	Papionini	Macaca arctoides	F	-53.168	-21.159	-2.015	-9.866	36.301	-13.611	-36.688	5.887	-17.424	31.186	72.995	7.562
C2921	BMNH	3834o54.1	Papionini	Macaca arctoides	F	-50.207	-18.146	0.783	-10.438	35.275	-12.604	-38.105	6.625	-16.914	27.155	69.168	7.409
C2922	BMNH	33.4.1.15	Papionini	Macaca arctoides	F	-53.021	-17.997	-0.639	-10.168	35.331	-13.658	-38	5.559	-18.507	27.539	74.836	8.725
C2923	BMNH	33.4.1.17	Papionini	Macaca arctoides	F	-49.453	-16.593	-0.545	-10.981	35.743	-14.411	-36.587	7.366	-17.34	25.026	68.182	9.593
C2924	BMNH	26.10.4.7	Papionini	Macaca arctoides	F	-48.7	-17.225	0.115	-10.177	32.65	-13.023	-34.954	6.003	-18.309	26.364	69.198	8.058
C0436	USNM	256825	Papionini	Macaca arctoides	M	-59.511	-20.264	0.725	-10.852	38.228	-11.96	-41.513	4.71	-15.513	30.691	77.584	7.675
C0555	AMNH	112730	Papionini	Macaca arctoides	M	-62.962	-18.869	1.178	-13.111	43.021	-14.512	-42.037	6.203	-16.09	29.82	76.89	10.468
C1231	FMNH	31762	Papionini	Macaca arctoides	M	-61.254	-20.41	2.914	-9.262	35.978	-11.382	-40.283	4.53	-15.75	29.13	78.396	7.394
C1232	FMNH	99617	Papionini	Macaca arctoides	M	-58.626	-19.52	-0.1	-10.493	39.296	-14.115	-40.555	6.087	-15.054	28.455	75.038	9.586
C1233	FMNH	105682	Papionini	Macaca arctoides	M	-59.53	-22.048	0.435	-9.283	34.738	-11.868	-37.999	5.677	-16.914	29.936	79.271	7.587
C1234	FMNH	105683	Papionini	Macaca arctoides	M	-58.461	-19.133	0.851	-10.917	37.792	-13.461	-41.024	4.961	-16.137	29.53	76.979	9.02
C1236	FMNH	39160	Papionini	Macaca arctoides	M	-61.114	-20.056	-1.618	-10.866	42.188	-14.389	-41.181	4.994	-15.715	30.889	77.44	9.428
C2915	BMNH	55.1532	Papionini	Macaca arctoides	M	-57.851	-18.609	0.91	-13.51	33.91	-13.394	-35.588	5.862	-18.062	29.123	76.68	10.528
C2916	BMNH	55.1529	Papionini	Macaca arctoides	M	-65.363	-21.856	0.613	-13.497	40.676	-14.893	-41.398	6.469	-15.647	32.616	81.118	11.162
C2918	BMNH	26.9.12.1	Papionini	Macaca arctoides	M	-59.004	-19.505	-1.713	-11.92	40.681	-12.87	-42.459	5.452	-18.052	30.408	80.548	8.435
C2919	BMNH	10.10.1.9	Papionini	Macaca arctoides	M	-63.041	-20.931	-1.605	-14.061	40.009	-17.116	-41.358	6.835	-15.659	31.834	81.654	13.438
C0438	USNM	259725	Papionini	Macaca assamensis	F	-48.343	-16.831	0.152	-8.772	32.114	-10.392	-33.19	5.29	-18.96	24.969	68.228	5.736
C0558	AMNH	43083	Papionini	Macaca assamensis	F	-48.842	-15.66	1.767	-10.099	34.423	-12.819	-35.288	4.659	-17.933	26.556	65.873	7.364
C0559	AMNH	87265	Papionini	Macaca assamensis	F	-50.195	-18.327	1.886	-7.068	34.36	-12.905	-36.507	5.137	-16.437	26.736	66.893	6.426
C1048	MCZ	37708	Papionini	Macaca assamensis	F	-46.805	-16.386	0.342	-6.822	31.773	-12.439	-33.913	4.569	-16.921	24.351	65.524	6.727
C1239	FMNH	99636	Papionini	Macaca assamensis	F	-52.339	-19.371	-2.722	-8.511	34.282	-9.113	-36.149	4.441	-16.137	27.423	73.064	5.13
C1240	FMNH	99633	Papionini	Macaca assamensis	F	-47.794	-16.055	-1.758	-10.55	32.948	-13.419	-34.551	6.157	-17.119	24.596	68.273	9.272
C1242	FMNH	99637	Papionini	Macaca assamensis	F	-49.609	-16.485	-1.139	-8.426	33.529	-10.803	-35.524	3.544	-17.79	26.092	70.533	6.077
C1246	FMNH	35453	Papionini	Macaca assamensis	F	-51.272	-18.89	0.635	-8.501	35.759	-11.083	-35.118	7.369	-21.394	25.88	71.391	5.224
C1248	FMNH	35452	Papionini	Macaca assamensis	F	-48.623	-18.036	-1.45	-6.71	34.085	-11.704	-35.539	5.113	-18.026	25.584	69.553	5.754
C1249	FMNH	94089	Papionini	Macaca assamensis	F	-47.879	-15.887	1.038	-7.75	32.079	-11.465	-33.832	5.9	-20.18	22.823	68.773	6.379
C1749	BMNH	91098	Papionini	Macaca assamensis	F	-47.959	-17.215	0.572	-8.909	33.431	-12.916	-35.843	5.342	-17.16	26.528	66.959	7.17
C3020	BMNH	33.4.1.18	Papionini	Macaca assamensis	F	-50.414	-19.728	-2.306	-8.693	34.508	-11.978	-36.647	5.731	-17.371	28.13	72.229	6.538
C0560	AMNH	112736	Papionini	Macaca assamensis	M	-64.234	-19.935	0.672	-13.101	42.183	-16.85	-40.964	7	-16.886	30.387	79.23	12.499
[truncated: 1,242 more rows]
